# Supplementary material for: Current and future climatic regions favourable for a globally introduced wild carnivore, the raccoon Procyon lotor
Source: Sci Rep. 2019 Jun 24;9:9174. doi: 10.1038/s41598-019-45713-y (PMC6591328; doi:10.1038/s41598-019-45713-y)
Supplement: Supplementary file 2 — Table S1 [file 41598_2019_45713_MOESM2_ESM.xlsx]

## Sheet: Feuille 1 - 0019987-18110811510
ID	CountryCode	Longitude	Latitude	Day	Month	Year	Source
	AT	16.271455	48.230600			2018	Duscher et al.. 2018
	AT	14.199087	48.347045			2018	Duscher et al.. 2018
	AT	15.571505	47.129952			2018	Duscher et al.. 2018
	AT	13.908100	48.420903			2018	Duscher et al.. 2018
	AT	16.894561	48.148941			2018	Duscher et al.. 2018
	AT	14.381909	47.718874			2018	Duscher et al.. 2018
1944021861	AT	16.89	48.13	28	10	2006	GBIF
1914366589	BE	5.7242	49.685825	5	10	2018	GBIF
1891834931	BE	6.11	50.14	25	3	2012	GBIF
1891834606	BE	6.11	50.14	21	4	2012	GBIF
1891888795	BE	6.1	50.15	21	6	2013	GBIF
1891835053	BE	6.11	50.15	26	2	2012	GBIF
1891888775	BE	6.11	50.15	1	7	2013	GBIF
1570648231	BE	4.45284	50.74523	25	10	2009	GBIF
1570648212	BE	3.88597	50.75091	19	1	2014	GBIF
1570648230	BE	3.8151	50.75143	25	2	2014	GBIF
1570648252	BE	5.80074	50.76561	30	3	2012	GBIF
1570648253	BE	4.73785	50.7863	26	8	2012	GBIF
1570648248	BE	4.73785	50.7863	26	8	2012	GBIF
1570648268	BE	4.59605	50.78832	11	9	2015	GBIF
1570648272	BE	4.45423	50.79018	30	7	2016	GBIF
1570648265	BE	4.45423	50.79018	15	7	2016	GBIF
1570648281	BE	3.674	50.79729	24	11	2016	GBIF
1570648250	BE	3.24832	50.79898	19	8	2011	GBIF
1570648241	BE	3.24832	50.79898	18	8	2011	GBIF
1570648201	BE	3.24832	50.79898	18	8	2011	GBIF
1570648240	BE	3.17738	50.79911	21	5	2002	GBIF
1570648286	BE	4.66855	50.83228	30	8	2012	GBIF
1570648245	BE	3.24856	50.84394	14	9	2006	GBIF
1570648263	BE	3.24856	50.84394	15	8	2012	GBIF
1570648267	BE	4.03067	50.88462	15	10	2000	GBIF
1570648305	BE	3.96052	50.93018	17	5	2002	GBIF
1570648277	BE	3.24904	50.93387	21	3	1996	GBIF
1570648233	BE	5.66935	50.94858	17	10	2016	GBIF
1570648227	BE	5.66935	50.94858	17	10	2016	GBIF
1570648257	BE	5.24263	50.95756	22	8	2014	GBIF
1570648292	BE	4.67338	50.96711	10	10	2015	GBIF
1570648237	BE	4.67338	50.96711	10	10	2015	GBIF
1570648208	BE	5.17359	51.00384	6	4	2015	GBIF
1570648269	BE	4.96184	51.05255	26	1	2011	GBIF
1570648251	BE	4.89054	51.05373	24	8	2014	GBIF
1570648273	BE	5.6771	51.08332	10	9	1993	GBIF
1570648271	BE	4.74962	51.10089	1	1	1986	GBIF
1570648274	BE	4.74962	51.10089	1	1	1995	GBIF
1570648312	BE	4.46408	51.10481	27	12	2016	GBIF
1570648243	BE	3.25001	51.11371	31	7	1995	GBIF
1570648185	BE	2.82142	51.11385	28	8	2015	GBIF
1570648247	BE	4.75132	51.14583	24	5	2015	GBIF
1570648297	BE	5.6823	51.17315	6	4	2014	GBIF
1570648276	BE	3.39363	51.20324	20	12	2016	GBIF
1570648279	BE	4.82632	51.23461	23	9	2015	GBIF
1570648258	BE	4.82632	51.23461	2	8	2016	GBIF
1570648283	BE	4.47556	51.46438	22	11	2001	GBIF
1039524375	BS	-77.5	25.0	24	2	1950	GBIF
1039517827	BS	-77.5	25.0	13	2	1950	GBIF
686479096	BS	-77.5	25.0	24	2	1950	GBIF
686479095	BS	-77.5	25.0	13	2	1950	GBIF
686479094	BS	-77.4944008796947	25.022125600384200	3	2	1950	GBIF
686479098	BS	-77.4	25.0333	15	4	1950	GBIF
686479097	BS	-77.4	25.0333	7	3	1950	GBIF
1039524943	BS	-77.4167	25.05	3	2	1950	GBIF
1039523401	BS	-77.4167	25.05	7	3	1950	GBIF
1913142191	BS	-79.300675	25.70405	3	3	2018	GBIF
1880651654	BS	-78.399369	26.602533	7	3	2018	GBIF
http://portal.vertnet.org/o/ku/kum?id=9685554c-1ed8-11e3-bfac-90b11c41863e	BS	-77.5	25	13	2	1950	VERTNET
http://portal.vertnet.org/o/ku/kum?id=968558ec-1ed8-11e3-bfac-90b11c41863e	BS	-77.5	25	24	2	1950	VERTNET
http://collections.peabody.yale.edu/search/Record/YPM-MAM-011371	BS	-77.5000	25.0000	24	2	1950	VERTNET
http://collections.peabody.yale.edu/search/Record/YPM-MAM-011363	BS	-77.5000	25.0000	13	2	1950	VERTNET
http://portal.vertnet.org/o/ku/kum?id=968553a6-1ed8-11e3-bfac-90b11c41863e	BS	-77.494808	25.021708	3	2	1950	VERTNET
http://portal.vertnet.org/o/ku/kum?id=96855c38-1ed8-11e3-bfac-90b11c41863e	BS	-77.4	25.0333	15	4	1950	VERTNET
http://portal.vertnet.org/o/ku/kum?id=96855ab1-1ed8-11e3-bfac-90b11c41863e	BS	-77.4	25.0333	7	3	1950	VERTNET
http://portal.vertnet.org/o/uf/mammals?id=603e49d1-2e32-46d0-addc-a717f8ba6185	BS	-77.3416666	25.0333333	1	11	1958	VERTNET
http://portal.vertnet.org/o/uf/mammals?id=efb86870-7edc-4530-a153-be58adf3d427	BS	-77.3416666	25.0333333	1	11	1958	VERTNET
http://collections.peabody.yale.edu/search/Record/YPM-MAM-011361	BS	-77.4167	25.0500	7	3	1950	VERTNET
http://collections.peabody.yale.edu/search/Record/YPM-MAM-011368	BS	-77.4167	25.0500	3	2	1950	VERTNET
http://portal.vertnet.org/o/uf/mammals?id=21e9541d-5d92-4366-8524-003b62d0239c	BS	-78.9666667	26.6833333	6	11	1951	VERTNET
1211824155	BZ	-88.4	17.566667	9	3	1964	GBIF
1211824435	BZ	-88.366667	17.766667	8	3	1964	GBIF
1211824400	BZ	-88.366667	17.766667	17	3	1964	GBIF
1211824397	BZ	-88.366667	17.766667	8	3	1964	GBIF
1211824405	BZ	-88.366667	17.766667	3	3	1965	GBIF
http://portal.vertnet.org/o/rom/mammals?id=uri-catalog-rom-mammals-33503	BZ	-88.4	17.5666666666667	9	3	1964	VERTNET
http://portal.vertnet.org/o/rom/mammals?id=uri-catalog-rom-mammals-33629	BZ	-88.3666666666667	17.7666666666667	17	3	1964	VERTNET
http://portal.vertnet.org/o/rom/mammals?id=uri-catalog-rom-mammals-33485	BZ	-88.3666666666667	17.7666666666667	8	3	1964	VERTNET
http://portal.vertnet.org/o/rom/mammals?id=uri-catalog-rom-mammals-33486	BZ	-88.3666666666667	17.7666666666667	8	3	1964	VERTNET
http://portal.vertnet.org/o/rom/mammals?id=uri-catalog-rom-mammals-34890	BZ	-88.3666666666667	17.7666666666667	3	3	1965	VERTNET
1891341542	CA	-82.672005	41.72748	13	8	2018	GBIF
1677322449	CA	-82.676	41.755	1	6	2016	GBIF
1935582025	CA	-82.508284	41.913272	26	9	2018	GBIF
1677324601	CA	-82.510639	41.920611	2	5	2014	GBIF
1944395963	CA	-82.513696	41.931902	7	6	2013	GBIF
1850919704	CA	-82.5135	41.936861	7	5	2015	GBIF
1847502273	CA	-82.516167	41.940639	7	5	2018	GBIF
1640051414	CA	-82.518694	41.942163	20	8	2017	GBIF
1836599453	CA	-82.509849	41.944388	21	5	2017	GBIF
1883937870	CA	-82.520071	41.944933	21	7	2018	GBIF
1211834941	CA	-82.516667	41.95			1964	GBIF
1835311235	CA	-82.521057	41.959492	7	5	2015	GBIF
1339444726	CA	-82.521057	41.959492	8	5	2015	GBIF
1339326991	CA	-82.521057	41.959492	6	5	2015	GBIF
1580314266	CA	-82.521057	41.959492	1	10	2016	GBIF
1134971979	CA	-82.51844	41.962772	11	10	2004	GBIF
1671731141	CA	-82.51844	41.962772	13	7	2012	GBIF
1305170037	CA	-82.51844	41.962772	7	5	2013	GBIF
1291679645	CA	-82.51844	41.962772	7	5	2013	GBIF
1914363187	CA	-82.51844	41.962772	15	6	2014	GBIF
1455571601	CA	-82.51844	41.962772	13	5	2016	GBIF
1836599194	CA	-82.51844	41.962772	13	5	2017	GBIF
1805373153	CA	-82.51844	41.962772	2	10	2017	GBIF
1805409543	CA	-82.52964	41.964915	12	5	2016	GBIF
1640082123	CA	-82.531497	41.967726	15	6	2017	GBIF
1640082079	CA	-82.531497	41.967726	15	6	2017	GBIF
1640082049	CA	-82.531497	41.967726	15	6	2017	GBIF
1640082024	CA	-82.531497	41.967726	15	6	2017	GBIF
1640082006	CA	-82.531497	41.967726	15	6	2017	GBIF
1890087170	CA	-82.504578	42.039094	14	4	2012	GBIF
1562957102	CA	-82.437048	42.093924	9	5	2017	GBIF
1883561763	CA	-82.456597	42.094433	12	7	2018	GBIF
1847474817	CA	-81.853552	42.256648	6	5	2018	GBIF
1890087219	CA	-83.069944	42.257428	15	4	2012	GBIF
1265558460	CA	-83.06994	42.259695	5	4	2016	GBIF
1883537815	CA	-83.075312	42.264463	15	7	2018	GBIF
1135355479	CA	-83.077745	42.264978	21	8	2004	GBIF
1249300572	CA	-83.076206	42.265034	19	4	2006	GBIF
1901044791	CA	-81.863736	42.26544	11	7	2018	GBIF
1562958174	CA	-83.077938	42.26591	17	5	2017	GBIF
1262381593	CA	-83.073869	42.266607	18	3	2016	GBIF
1883492383	CA	-83.053337	42.267502	6	7	2018	GBIF
1500302677	CA	-81.851303	42.278494	22	4	2017	GBIF
1914342060	CA	-81.844308	42.278678	30	9	2018	GBIF
1847613215	CA	-81.845798	42.279997	23	5	2018	GBIF
1571099572	CA	-81.846199	42.280244	31	5	2017	GBIF
1914342113	CA	-81.843092	42.280852	30	9	2018	GBIF
1899784379	CA	-81.843145	42.280863	14	8	2018	GBIF
1899784375	CA	-81.843145	42.280863	14	8	2018	GBIF
1899784415	CA	-81.843183	42.280882	14	8	2018	GBIF
1899782671	CA	-81.847075	42.281417	8	7	2018	GBIF
686479081	CA	-81.86198	42.29089999906080	6	5	1950	GBIF
686479080	CA	-81.86198	42.29089999906080	5	5	1950	GBIF
686479079	CA	-81.86198	42.29089999906080	5	5	1950	GBIF
686479078	CA	-81.86198	42.29089999906080	5	5	1950	GBIF
1920832298	CA	-81.86303	42.292442	9	10	2018	GBIF
1933552987	CA	-81.85182	42.312286	19	10	2018	GBIF
1932320923	CA	-81.848248	42.314213	20	10	2018	GBIF
1944397221	CA	-81.84794	42.31456	11	11	2018	GBIF
1831139631	CA	-83.036363	42.314937	3	3	2015	GBIF
1944389969	CA	-81.841498	42.316162	10	11	2018	GBIF
1950011875	CA	-81.846855	42.31748	10	12	2018	GBIF
1949992402	CA	-81.846415	42.319819	7	12	2018	GBIF
1880617352	CA	-80.047282	42.548474	22	5	2015	GBIF
1211835511	CA	-80.42548	42.57933999906000		4	1965	GBIF
1500259481	CA	-80.498199	42.624865	11	3	2006	GBIF
1563430320	CA	-80.567551	42.630766	27	5	2017	GBIF
1668829937	CA	-80.482922	42.66574	26	6	2016	GBIF
1500259487	CA	-80.332718	42.675621	20	3	2014	GBIF
1586109707	CA	-80.358251	42.68851	25	7	2017	GBIF
1805397713	CA	-81.222095	42.690511	14	1	2018	GBIF
1946197340	CA	-81.216455	42.785717	14	8	2017	GBIF
1848803273	CA	-80.30076	42.831667	25	5	2018	GBIF
1847471465	CA	-80.30076	42.831667	6	5	2018	GBIF
1848805741	CA	-80.297944	42.832547	1	6	2018	GBIF
1883518543	CA	-81.180737	42.878143	4	6	2014	GBIF
1901064543	CA	-81.427898	42.931042	1	7	2011	GBIF
1249280418	CA	-81.398531	42.951753	30	1	2016	GBIF
1949994374	CA	-81.321171	42.958617	27	2	2016	GBIF
1211837249	CA	-81.22648	42.99539999905900	26	6	1961	GBIF
1586941299	CA	-81.304444	42.995833	31	7	2017	GBIF
1562960789	CA	-82.396388	43.001383	19	4	2017	GBIF
1211837745	CA	-80.333333	43.033333	18	5	1982	GBIF
1880612866	CA	-81.271521	43.039384	29	6	2018	GBIF
1804057291	CA	-81	43.066667	17	4	1974	GBIF
1933585867	CA	-79.084944	43.089558	8	9	2018	GBIF
1262376562	CA	-81.174238	43.101046	22	5	2015	GBIF
1640101041	CA	-79.259148	43.14709	19	6	2016	GBIF
1802671005	CA	-79.161193	43.148123	8	2	2012	GBIF
1914359518	CA	-79.246863	43.159375	14	5	2014	GBIF
1913668600	CA	-79.231487	43.161663	24	3	2014	GBIF
1899791585	CA	-79.231487	43.161663	4	11	2014	GBIF
1802670903	CA	-80.302012	43.163529	14	2	2011	GBIF
1143568607	CA	-80.732759	43.182352	19	4	2014	GBIF
1831095871	CA	-79.730959	43.200921	28	2	2018	GBIF
1841223774	CA	-79.805058	43.207513	17	5	2015	GBIF
1265603571	CA	-80.696566	43.210134	4	5	2013	GBIF
1838018171	CA	-81.918079	43.212105	2	5	2017	GBIF
1831134892	CA	-79.841638	43.214026	3	6	2016	GBIF
1500231335	CA	-80.416145	43.214184	14	4	2017	GBIF
1211838028	CA	-80.916667	43.216667	28	10	1975	GBIF
1211837985	CA	-80.916667	43.216667	26	10	1975	GBIF
1211837955	CA	-80.916667	43.216667	7	11	1975	GBIF
1211837936	CA	-80.916667	43.216667	28	10	1975	GBIF
1211837915	CA	-80.916667	43.216667	25	10	1975	GBIF
1584415421	CA	-79.898629	43.218532	22	5	2012	GBIF
1584415419	CA	-79.898629	43.218532	4	6	2012	GBIF
1453540369	CA	-79.784531	43.222652	9	3	2017	GBIF
1562921011	CA	-80.008514	43.224354	10	5	2017	GBIF
1883948838	CA	-80.008614	43.235832	28	6	2018	GBIF
1668874115	CA	-79.891232	43.244933	29	9	2017	GBIF
1841209342	CA	-79.818292	43.245984	25	4	2018	GBIF
1932358148	CA	-79.878442	43.248069	14	5	2018	GBIF
1932358548	CA	-79.878281	43.248119	14	5	2018	GBIF
1847597384	CA	-81.849724	43.250278	24	5	2018	GBIF
1850957617	CA	-81.838058	43.251667	23	11	2017	GBIF
1455592836	CA	-79.871102	43.255721	6	5	2016	GBIF
1935584714	CA	-79.871102	43.255721	25	10	2018	GBIF
1457598119	CA	-79.769623	43.262203	16	5	2014	GBIF
1850966686	CA	-80.386438	43.267056	28	5	2018	GBIF
1677324846	CA	-79.882222	43.271194	29	12	2014	GBIF
1677324692	CA	-79.903056	43.272778	22	10	2015	GBIF
1262384057	CA	-79.911804	43.27858	12	7	2010	GBIF
1677324478	CA	-79.910778	43.279	7	4	2015	GBIF
1850918982	CA	-79.909194	43.279278	23	3	2013	GBIF
1272104539	CA	-79.906468	43.280465	24	4	2016	GBIF
1847563548	CA	-79.90035	43.281847	19	5	2018	GBIF
1584414497	CA	-79.898724	43.282127	22	7	2017	GBIF
1253307942	CA	-79.899194	43.282323	21	2	2016	GBIF
1677324755	CA	-79.884972	43.290194	5	12	2012	GBIF
1883937401	CA	-79.878139	43.294	18	7	2018	GBIF
1850919094	CA	-79.878444	43.294056	17	8	2014	GBIF
1453540072	CA	-79.878236	43.294105	8	8	2016	GBIF
1898812981	CA	-79.878395	43.294125	19	8	2018	GBIF
1850939786	CA	-79.878472	43.294143	8	6	2018	GBIF
1890092287	CA	-79.878457	43.294148	2	8	2018	GBIF
1831232322	CA	-79.878426	43.2942	11	7	2015	GBIF
1913181480	CA	-79.880912	43.294357	9	9	2018	GBIF
1453540084	CA	-79.878498	43.294402	29	4	2016	GBIF
1850932795	CA	-79.878392	43.294423	7	6	2018	GBIF
1847531729	CA	-79.87896	43.294618	13	5	2018	GBIF
1841223686	CA	-79.87363	43.296335	19	4	2016	GBIF
1802677437	CA	-79.845111	43.302198	30	10	2013	GBIF
1838040236	CA	-79.844853	43.302589	10	4	2018	GBIF
1802722772	CA	-79.801	43.3027	19	4	2014	GBIF
1802667355	CA	-79.844813	43.303289	17	9	2013	GBIF
1841259554	CA	-79.8452	43.3033	29	4	2018	GBIF
1841234299	CA	-79.839758	43.30357	28	4	2018	GBIF
1933590489	CA	-79.800419	43.313894	31	10	2018	GBIF
1890099000	CA	-80.383852	43.3235	14	1	2018	GBIF
1841203488	CA	-80.641544	43.331346	27	4	2018	GBIF
1847525291	CA	-80.339364	43.348138	23	4	2018	GBIF
1880463813	CA	-80.339368	43.348165	23	4	2018	GBIF
1850916736	CA	-79.85775	43.350167	4	5	2009	GBIF
1453135666	CA	-80.937932	43.35214	26	8	2016	GBIF
1883546318	CA	-80.363755	43.36932	17	7	2018	GBIF
1211838194	CA	-80.10387	43.3713899990582	10	9	1975	GBIF
1802796414	CA	-80.343011	43.378631	30	8	2014	GBIF
1839260050	CA	-80.803847	43.385272	24	4	2018	GBIF
1837740585	CA	-80.803657	43.385987	20	1	2018	GBIF
1671735436	CA	-79.785582	43.394113	9	10	2017	GBIF
1671735299	CA	-79.785582	43.394113	9	10	2017	GBIF
1671735296	CA	-79.785582	43.394113	9	10	2017	GBIF
1671734947	CA	-79.785582	43.394113	9	10	2017	GBIF
1920828647	CA	-80.48222	43.398064	8	10	2018	GBIF
1584431510	CA	-79.780905	43.408925	14	4	2017	GBIF
1571134102	CA	-79.767005	43.411504	27	5	2017	GBIF
1913715617	CA	-79.787765	43.413377	14	9	2018	GBIF
1839238711	CA	-81.222508	43.419377	21	4	2018	GBIF
1931538814	CA	-79.915452	43.420261	27	1	2016	GBIF
1500252866	CA	-80.532501	43.43639	16	4	2017	GBIF
1802671867	CA	-79.94987	43.436966	11	6	2014	GBIF
1831204995	CA	-79.553646	43.448803	16	2	2018	GBIF
1088916805	CA	-80.483333	43.45	27	9	2014	GBIF
1668868208	CA	-80.539971	43.490568	27	9	2017	GBIF
1211839029	CA	-81.45	43.5	23	11	1975	GBIF
1211839024	CA	-81.45	43.5	4	11	1975	GBIF
1211839023	CA	-81.45	43.5	4	11	1975	GBIF
1211839021	CA	-81.45	43.5	23	11	1975	GBIF
1211839001	CA	-81.45	43.5	9	10	1975	GBIF
1211838992	CA	-81.45	43.5	23	11	1975	GBIF
1211838968	CA	-81.45	43.5	18	11	1975	GBIF
1211838951	CA	-81.45	43.5	24	11	1975	GBIF
1211838936	CA	-81.45	43.5	8	11	1975	GBIF
1211839135	CA	-81.6	43.5	20	11	1975	GBIF
1211839110	CA	-81.6	43.5	4	11	1975	GBIF
1211839108	CA	-81.6	43.5	19	11	1975	GBIF
1211839099	CA	-81.6	43.5	20	10	1975	GBIF
1211839091	CA	-81.6	43.5	20	10	1975	GBIF
1211839090	CA	-81.6	43.5	19	11	1975	GBIF
1211839085	CA	-81.6	43.5	4	11	1975	GBIF
1211839079	CA	-81.6	43.5	21	10	1975	GBIF
1211839077	CA	-81.6	43.5	6	11	1975	GBIF
1211839072	CA	-81.6	43.5	23	10	1975	GBIF
1211839070	CA	-81.6	43.5	19	11	1975	GBIF
1211839068	CA	-81.6	43.5	23	10	1975	GBIF
1211839067	CA	-81.6	43.5	15	11	1975	GBIF
1211839065	CA	-81.6	43.5	4	11	1975	GBIF
1211839060	CA	-81.6	43.5	21	10	1975	GBIF
1211839057	CA	-81.6	43.5	17	11	1975	GBIF
1211839053	CA	-81.6	43.5	23	10	1975	GBIF
1211839051	CA	-81.6	43.5	27	11	1975	GBIF
1211839050	CA	-81.6	43.5	12	11	1975	GBIF
1211839049	CA	-81.6	43.5	20	10	1975	GBIF
1211839048	CA	-81.6	43.5	20	10	1975	GBIF
1211839046	CA	-81.6	43.5	28	10	1975	GBIF
1211839044	CA	-81.6	43.5	20	11	1975	GBIF
1211839039	CA	-81.6	43.5	20	10	1975	GBIF
1211839036	CA	-81.6	43.5	20	10	1975	GBIF
1211839033	CA	-81.6	43.5	12	11	1975	GBIF
1211839032	CA	-81.6	43.5	6	11	1975	GBIF
1211839031	CA	-81.6	43.5	15	11	1975	GBIF
1211839030	CA	-81.6	43.5	4	11	1975	GBIF
1211839026	CA	-81.6	43.5	22	11	1975	GBIF
1211839022	CA	-81.6	43.5	15	11	1975	GBIF
1211839019	CA	-81.6	43.5	20	10	1975	GBIF
1211839017	CA	-81.6	43.5	4	11	1975	GBIF
1211839016	CA	-81.6	43.5	19	11	1975	GBIF
1211839015	CA	-81.6	43.5	15	11	1975	GBIF
1211839014	CA	-81.6	43.5	20	10	1975	GBIF
1211839013	CA	-81.6	43.5	22	10	1975	GBIF
1211839012	CA	-81.6	43.5	15	11	1975	GBIF
1211839011	CA	-81.6	43.5	25	10	1975	GBIF
1211839010	CA	-81.6	43.5	28	10	1975	GBIF
1211839005	CA	-81.6	43.5	20	10	1975	GBIF
1211839004	CA	-81.6	43.5	22	10	1975	GBIF
1211839003	CA	-81.6	43.5	4	11	1975	GBIF
1211839002	CA	-81.6	43.5	22	11	1975	GBIF
1211839000	CA	-81.6	43.5	4	11	1975	GBIF
1211838999	CA	-81.6	43.5	22	10	1975	GBIF
1211838998	CA	-81.6	43.5	22	11	1975	GBIF
1211838994	CA	-81.6	43.5	4	11	1975	GBIF
1211838993	CA	-81.6	43.5	15	11	1975	GBIF
1211838990	CA	-81.6	43.5	15	11	1975	GBIF
1211838989	CA	-81.6	43.5	28	10	1975	GBIF
1211838987	CA	-81.6	43.5	18	11	1975	GBIF
1211838986	CA	-81.6	43.5	20	10	1975	GBIF
1211838985	CA	-81.6	43.5	22	11	1975	GBIF
1211838983	CA	-81.6	43.5	4	11	1975	GBIF
1211838982	CA	-81.6	43.5	18	11	1975	GBIF
1211838981	CA	-81.6	43.5	22	11	1975	GBIF
1211838979	CA	-81.6	43.5	14	10	1975	GBIF
1211838977	CA	-81.6	43.5	17	11	1975	GBIF
1211838976	CA	-81.6	43.5	17	11	1975	GBIF
1211838974	CA	-81.6	43.5	18	11	1975	GBIF
1211838973	CA	-81.6	43.5	12	11	1975	GBIF
1211838972	CA	-81.6	43.5	25	10	1975	GBIF
1211838970	CA	-81.6	43.5	18	10	1975	GBIF
1211838967	CA	-81.6	43.5	18	11	1975	GBIF
1211838965	CA	-81.6	43.5	20	11	1975	GBIF
1211838964	CA	-81.6	43.5	19	11	1975	GBIF
1211838961	CA	-81.6	43.5	18	11	1975	GBIF
1211838959	CA	-81.6	43.5	15	11	1975	GBIF
1211838958	CA	-81.6	43.5	15	11	1975	GBIF
1211838957	CA	-81.6	43.5	4	11	1975	GBIF
1211838954	CA	-81.6	43.5	5	11	1975	GBIF
1211838952	CA	-81.6	43.5	29	10	1975	GBIF
1211838947	CA	-81.6	43.5	25	10	1975	GBIF
1211838946	CA	-81.6	43.5	15	11	1975	GBIF
1211838943	CA	-81.6	43.5	15	11	1975	GBIF
1211838932	CA	-81.6	43.5	20	10	1975	GBIF
1211838930	CA	-81.6	43.5	29	10	1975	GBIF
1211838928	CA	-81.6	43.5	28	10	1975	GBIF
1211838921	CA	-81.6	43.5	15	11	1975	GBIF
1211838914	CA	-81.6	43.5	17	11	1975	GBIF
1211838905	CA	-81.6	43.5	8	11	1975	GBIF
1931526292	CA	-79.899447	43.507792	28	11	2017	GBIF
1211839034	CA	-81.166667	43.516667	30	10	1975	GBIF
1920806084	CA	-79.602448	43.517507	24	9	2014	GBIF
1668889908	CA	-80.21031	43.517732	10	3	2013	GBIF
1668893062	CA	-80.211064	43.520247	25	3	2013	GBIF
1677314921	CA	-79.828378	43.523675	15	10	2017	GBIF
1931491144	CA	-79.959862	43.541497	1	6	2018	GBIF
891782834	CA	-80.21366	43.54242	22	2	2013	GBIF
1668871561	CA	-79.65708	43.544096	15	12	2013	GBIF
1291093032	CA	-80.257175	43.544704	28	6	2016	GBIF
1898801494	CA	-79.679651	43.549874	14	8	2018	GBIF
1703221715	CA	-79.657273	43.55311	13	12	2014	GBIF
1211974348	CA	-79.712294	43.559161	15	6	2014	GBIF
1272110447	CA	-79.674066	43.565643	9	6	2016	GBIF
1272098662	CA	-79.674066	43.565643	8	6	2016	GBIF
1211981256	CA	-79.67199	43.566024	22	10	2015	GBIF
1135356368	CA	-79.67199	43.566024	27	5	2015	GBIF
1847616881	CA	-79.744377	43.566345	27	5	2018	GBIF
1837072076	CA	-79.806213	43.57142	25	3	2018	GBIF
1677327381	CA	-79.631288	43.576166	16	6	2013	GBIF
1847523235	CA	-79.739788	43.578166	10	5	2018	GBIF
1914226292	CA	-79.734025	43.57837	18	9	2018	GBIF
1562972968	CA	-80.252258	43.583078	22	5	2017	GBIF
1880566266	CA	-79.511541	43.587522	11	5	2018	GBIF
1272090736	CA	-79.557959	43.588393	5	6	2016	GBIF
1088899805	CA	-79.64412	43.589045	23	10	2014	GBIF
1339308038	CA	-79.512978	43.591331	3	5	2015	GBIF
1848773761	CA	-79.512263	43.592652	30	5	2018	GBIF
1562944679	CA	-79.568459	43.59307	16	5	2017	GBIF
1841317349	CA	-79.512488	43.594698	2	5	2018	GBIF
1143566139	CA	-79.530237	43.594795	28	9	2015	GBIF
1839231091	CA	-79.512284	43.594969	21	4	2018	GBIF
1453502372	CA	-79.514458	43.595528	9	3	2017	GBIF
1913199174	CA	-79.519683	43.595735	13	9	2018	GBIF
1453381499	CA	-79.515036	43.595897	25	1	2017	GBIF
1914247548	CA	-79.515478	43.596229	26	9	2018	GBIF
1211839191	CA	-81.333333	43.6	15	11	1975	GBIF
1265554984	CA	-80.241673	43.601092	4	5	2015	GBIF
1913668623	CA	-79.516087	43.601123	10	9	2018	GBIF
1847554541	CA	-79.593552	43.607529	17	5	2018	GBIF
1265554977	CA	-80.14565	43.611813	2	5	2015	GBIF
1249291340	CA	-79.513198	43.620495	2	2	2016	GBIF
1914308388	CA	-79.513198	43.620495	9	9	2017	GBIF
1920798573	CA	-79.478914	43.621377	10	9	2016	GBIF
1562895825	CA	-79.477497	43.622121	30	4	2016	GBIF
1920826496	CA	-79.32724	43.629399	19	4	2018	GBIF
1211839551	CA	-81.633333	43.633333	10	11	1975	GBIF
1211839530	CA	-81.633333	43.633333	20	10	1975	GBIF
1211839521	CA	-81.633333	43.633333	8	11	1975	GBIF
1211839513	CA	-81.633333	43.633333	14	10	1975	GBIF
1211839507	CA	-81.633333	43.633333	6	11	1975	GBIF
1211839498	CA	-81.633333	43.633333	25	11	1975	GBIF
1211839495	CA	-81.633333	43.633333	21	10	1975	GBIF
1211839487	CA	-81.633333	43.633333	23	10	1975	GBIF
1211839479	CA	-81.633333	43.633333	24	10	1975	GBIF
1211839475	CA	-81.633333	43.633333	10	11	1975	GBIF
1211839474	CA	-81.633333	43.633333	5	11	1975	GBIF
1211839470	CA	-81.633333	43.633333	14	10	1975	GBIF
1211839463	CA	-81.633333	43.633333	23	10	1975	GBIF
1211839456	CA	-81.633333	43.633333	22	10	1975	GBIF
1211839449	CA	-81.633333	43.633333	15	11	1975	GBIF
1211839438	CA	-81.633333	43.633333	24	11	1975	GBIF
1211839432	CA	-81.633333	43.633333	25	10	1975	GBIF
1211839430	CA	-81.633333	43.633333	19	10	1975	GBIF
1211839424	CA	-81.633333	43.633333	17	11	1975	GBIF
1211839423	CA	-81.633333	43.633333	24	10	1975	GBIF
1211839416	CA	-81.633333	43.633333	5	11	1975	GBIF
1211839415	CA	-81.633333	43.633333	15	10	1975	GBIF
1211839413	CA	-81.633333	43.633333	20	10	1975	GBIF
1211839409	CA	-81.633333	43.633333	24	11	1975	GBIF
1211839408	CA	-81.633333	43.633333	13	10	1975	GBIF
1211839405	CA	-81.633333	43.633333	5	11	1975	GBIF
1211839403	CA	-81.633333	43.633333	10	11	1975	GBIF
1211839401	CA	-81.633333	43.633333	25	11	1975	GBIF
1211839400	CA	-81.633333	43.633333	28	10	1975	GBIF
1211839399	CA	-81.633333	43.633333	22	10	1975	GBIF
1211839398	CA	-81.633333	43.633333	12	11	1975	GBIF
1211839392	CA	-81.633333	43.633333	15	11	1975	GBIF
1211839390	CA	-81.633333	43.633333	5	11	1975	GBIF
1211839387	CA	-81.633333	43.633333	25	10	1975	GBIF
1211839385	CA	-81.633333	43.633333	25	10	1975	GBIF
1211839383	CA	-81.633333	43.633333	21	10	1975	GBIF
1211839382	CA	-81.633333	43.633333	15	11	1975	GBIF
1211839380	CA	-81.633333	43.633333	21	10	1975	GBIF
1211839378	CA	-81.633333	43.633333	15	11	1975	GBIF
1211839377	CA	-81.633333	43.633333	20	10	1975	GBIF
1211839375	CA	-81.633333	43.633333	20	10	1975	GBIF
1211839362	CA	-81.633333	43.633333	28	10	1975	GBIF
1211839359	CA	-81.633333	43.633333	10	11	1975	GBIF
1211839357	CA	-81.633333	43.633333	29	10	1975	GBIF
1211839355	CA	-81.633333	43.633333	21	10	1975	GBIF
1211839353	CA	-81.633333	43.633333	5	11	1975	GBIF
1211839351	CA	-81.633333	43.633333	25	11	1975	GBIF
1211839350	CA	-81.633333	43.633333	22	11	1975	GBIF
1211839348	CA	-81.633333	43.633333	22	10	1975	GBIF
1211839344	CA	-81.633333	43.633333	20	10	1975	GBIF
1211839334	CA	-81.633333	43.633333	25	10	1975	GBIF
1211839329	CA	-81.633333	43.633333	23	10	1975	GBIF
1211839326	CA	-81.633333	43.633333	20	10	1975	GBIF
1211839325	CA	-81.633333	43.633333	6	11	1975	GBIF
1211839320	CA	-81.633333	43.633333	13	10	1975	GBIF
1211839318	CA	-81.633333	43.633333	23	10	1975	GBIF
1211839309	CA	-81.633333	43.633333	24	11	1975	GBIF
1211839306	CA	-81.633333	43.633333	29	10	1975	GBIF
1211839304	CA	-81.633333	43.633333	22	11	1975	GBIF
1211839298	CA	-81.633333	43.633333	17	11	1975	GBIF
1211839293	CA	-81.633333	43.633333	29	10	1975	GBIF
1211839288	CA	-81.633333	43.633333	24	10	1975	GBIF
1211839280	CA	-81.633333	43.633333	17	11	1975	GBIF
1211839274	CA	-81.633333	43.633333	18	10	1975	GBIF
1211839236	CA	-81.633333	43.633333	22	11	1975	GBIF
1699389096	CA	-79.586542	43.638048	1	10	2016	GBIF
1227736511	CA	-79.469969	43.642504	23	7	2012	GBIF
1890695267	CA	-79.467046	43.642555	5	8	2018	GBIF
1831202265	CA	-79.321375	43.643777	17	2	2018	GBIF
1847579890	CA	-79.44666	43.644035	19	5	2018	GBIF
1914318223	CA	-79.782439	43.644989	22	9	2018	GBIF
1703122563	CA	-79.464589	43.645571	6	2	2016	GBIF
1580509561	CA	-79.440513	43.64612	4	7	2016	GBIF
1065612185	CA	-79.46369	43.646548	8	7	2014	GBIF
1584419173	CA	-79.321911	43.646836	23	7	2017	GBIF
1500220453	CA	-79.958496	43.647193	27	7	2011	GBIF
1703185860	CA	-79.328197	43.647572	17	11	2017	GBIF
1880605700	CA	-79.41427	43.647695	1	5	2018	GBIF
1847479188	CA	-79.461694	43.648693	23	3	2018	GBIF
1211839427	CA	-79.35	43.65		6	1964	GBIF
1211839448	CA	-79.35	43.65			1967	GBIF
1211839441	CA	-79.35	43.65			1967	GBIF
1211839429	CA	-79.35	43.65			1967	GBIF
1211839381	CA	-79.35	43.65			1967	GBIF
1211839604	CA	-79.383333	43.65	8	9	1984	GBIF
1847513339	CA	-79.463264	43.650532	8	5	2018	GBIF
1584432260	CA	-79.462527	43.650765	13	7	2017	GBIF
1880658150	CA	-79.393469	43.652305	6	7	2018	GBIF
1453424336	CA	-79.38755	43.65595	20	6	2014	GBIF
911490636	CA	-79.403167	43.656667	20	3	2011	GBIF
1847461374	CA	-65.81745	43.660694	7	5	2018	GBIF
1211840035	CA	-79.372207	43.661222	2	6	1993	GBIF
1211839912	CA	-79.372207	43.661222	2	6	1993	GBIF
1323018570	CA	-79.35825	43.661575	28	9	2016	GBIF
1621804946	CA	-79.372252	43.662365	22	8	2017	GBIF
1571147247	CA	-79.429008	43.662588	17	6	2017	GBIF
1677338028	CA	-79.417208	43.663819	20	10	2017	GBIF
1024331638	CA	-79.412688	43.664759	27	9	2014	GBIF
1211839946	CA	-79.383333	43.666667	3	4	1951	GBIF
1211839564	CA	-79.383333	43.666667	22	10	1957	GBIF
1211840308	CA	-79.383333	43.666667	28	1	1999	GBIF
1211839815	CA	-79.383333	43.666667		1	1999	GBIF
1804068218	CA	-79.816667	43.666667	5	8	1962	GBIF
1211840073	CA	-80.25	43.666667	1	10	1983	GBIF
1211840238	CA	-81.45	43.666667	10	11	1975	GBIF
1211840210	CA	-81.45	43.666667	15	11	1975	GBIF
1211840196	CA	-81.45	43.666667	3	11	1975	GBIF
1211840167	CA	-81.45	43.666667	15	11	1975	GBIF
1211840147	CA	-81.45	43.666667	28	11	1975	GBIF
1211840141	CA	-81.45	43.666667	28	10	1975	GBIF
1211840133	CA	-81.45	43.666667	20	11	1975	GBIF
1211840122	CA	-81.45	43.666667	4	11	1975	GBIF
1211840112	CA	-81.45	43.666667	4	11	1975	GBIF
1211840101	CA	-81.45	43.666667	4	11	1975	GBIF
1211840019	CA	-81.45	43.666667	4	11	1975	GBIF
1211840014	CA	-81.45	43.666667	10	11	1975	GBIF
1211840008	CA	-81.45	43.666667	6	11	1975	GBIF
1211839994	CA	-81.45	43.666667	4	11	1975	GBIF
1211839987	CA	-81.45	43.666667	29	10	1975	GBIF
1211839983	CA	-81.45	43.666667	15	11	1975	GBIF
1211839966	CA	-81.45	43.666667	4	11	1975	GBIF
1847577868	CA	-79.394722	43.668056	10	5	2018	GBIF
1014863663	CA	-79.38	43.67	2	6	1993	GBIF
1014863639	CA	-79.38	43.67	2	6	1993	GBIF
1831234135	CA	-79.466898	43.670455	13	2	2018	GBIF
891125428	CA	-79.400843	43.672039	10	5	2011	GBIF
1024332152	CA	-79.30201	43.672565	28	9	2014	GBIF
1323027208	CA	-79.358816	43.676198	29	9	2016	GBIF
1880665936	CA	-79.972152	43.676283	25	7	2012	GBIF
1453247058	CA	-79.972152	43.676283	25	7	2012	GBIF
1249292335	CA	-79.301059	43.676554	10	2	2016	GBIF
1836639021	CA	-79.307908	43.682237	15	3	2018	GBIF
1850919761	CA	-79.438859	43.682617	16	5	2018	GBIF
1038295904	CA	-79.766667	43.683333	8	10	2014	GBIF
1913172880	CA	-79.358843	43.684352	2	10	2015	GBIF
1914340970	CA	-79.493764	43.686685	25	6	2018	GBIF
1850926037	CA	-79.395936	43.694686	6	6	2018	GBIF
1933553248	CA	-79.389159	43.695062	28	5	2015	GBIF
1836650281	CA	-79.238833	43.702037	11	3	2018	GBIF
1211840405	CA	-79.65953	43.704089999057700	20	2	1981	GBIF
45891316	CA	-79.359	43.71299999905770	3	4	1951	GBIF
1211781154	CA	-79.35945	43.71346999905770	6	4	1993	GBIF
1265552736	CA	-79.340212	43.715625	13	6	2015	GBIF
1836575070	CA	-79.397921	43.716414	4	3	2018	GBIF
1831199480	CA	-79.239101	43.716493	26	4	2014	GBIF
1211840410	CA	-79.35	43.716667	26	10	1952	GBIF
1211840477	CA	-81.166667	43.716667	6	11	1975	GBIF
1211840476	CA	-81.166667	43.716667	14	10	1975	GBIF
1211840475	CA	-81.166667	43.716667	25	10	1975	GBIF
1211840462	CA	-81.166667	43.716667	18	11	1975	GBIF
1211840461	CA	-81.166667	43.716667	24	10	1975	GBIF
1211840456	CA	-81.166667	43.716667	16	10	1975	GBIF
1211840455	CA	-81.166667	43.716667	27	11	1975	GBIF
1211840454	CA	-81.166667	43.716667	14	10	1975	GBIF
1211840453	CA	-81.166667	43.716667	17	11	1975	GBIF
1211840448	CA	-81.166667	43.716667	15	11	1975	GBIF
1211840447	CA	-81.166667	43.716667	24	10	1975	GBIF
1211840446	CA	-81.166667	43.716667	11	10	1975	GBIF
1211840445	CA	-81.166667	43.716667	11	11	1975	GBIF
1211840444	CA	-81.166667	43.716667	12	10	1975	GBIF
1211840443	CA	-81.166667	43.716667	14	10	1975	GBIF
1211840442	CA	-81.166667	43.716667	30	10	1975	GBIF
1211840441	CA	-81.166667	43.716667	28	10	1975	GBIF
1211840440	CA	-81.166667	43.716667	13	10	1975	GBIF
1211840439	CA	-81.166667	43.716667	24	10	1975	GBIF
1211840438	CA	-81.166667	43.716667	5	11	1975	GBIF
1211840435	CA	-81.166667	43.716667	30	10	1975	GBIF
1211840434	CA	-81.166667	43.716667	14	10	1975	GBIF
1211840433	CA	-81.166667	43.716667	4	11	1975	GBIF
1211840425	CA	-81.166667	43.716667	25	10	1975	GBIF
1211840421	CA	-81.166667	43.716667	15	11	1975	GBIF
1211840407	CA	-81.166667	43.716667	30	10	1975	GBIF
1270737578	CA	-79.337714	43.716748	13	6	2015	GBIF
1211840429	CA	-79.93596	43.718419999057600	13	6	1954	GBIF
1703183704	CA	-79.609814	43.725223	19	11	2017	GBIF
1291077534	CA	-79.762418	43.731548	21	5	2016	GBIF
1457594545	CA	-79.762418	43.731548	31	3	2017	GBIF
1315079721	CA	-79.719629	43.746917	19	9	2016	GBIF
1453115673	CA	-79.717784	43.748824	19	9	2016	GBIF
1836639790	CA	-79.332918	43.759297	15	3	2018	GBIF
1914212206	CA	-79.326967	43.767383	17	9	2018	GBIF
1098907529	CA	-79.679782	43.769312	4	6	2015	GBIF
1668843796	CA	-79.512273	43.770164	22	9	2017	GBIF
1453403585	CA	-79.386241	43.770226	20	1	2017	GBIF
1211840731	CA	-80.916667	43.783333	29	10	1975	GBIF
1211840708	CA	-80.916667	43.783333	11	11	1975	GBIF
1211840723	CA	-81.283333	43.783333	18	11	1975	GBIF
1211840719	CA	-81.283333	43.783333	6	11	1975	GBIF
1677328147	CA	-79.11994	43.791536	21	10	2017	GBIF
1901064715	CA	-79.608552	43.792799	25	5	2016	GBIF
1837087123	CA	-79.118203	43.794827	25	3	2018	GBIF
1211840751	CA	-79.133333	43.8	11	9	1959	GBIF
1836579541	CA	-79.178883	43.801659	4	3	2018	GBIF
1211841188	CA	-79.12452	43.80530999905750	11	10	1968	GBIF
1270737402	CA	-79.19	43.822	15	6	2012	GBIF
1211841078	CA	-81.416667	43.833333	19	11	1975	GBIF
1211841050	CA	-81.416667	43.833333	19	11	1975	GBIF
1211841031	CA	-81.416667	43.833333	19	11	1975	GBIF
1211841193	CA	-79.09052	43.83547999905750		9	1968	GBIF
1621800361	CA	-78.967624	43.839317	23	8	2017	GBIF
1932317151	CA	-78.965785	43.84033	6	9	2014	GBIF
1677353243	CA	-79.555564	43.840741	25	10	2017	GBIF
1270737555	CA	-79.616482	43.843733	24	5	2014	GBIF
1270737584	CA	-79.197	43.8444	15	6	2012	GBIF
1847512588	CA	-78.963686	43.849027	13	5	2018	GBIF
1571172132	CA	-78.964925	43.852194	22	6	2017	GBIF
1933584489	CA	-78.967283	43.85365	22	10	2018	GBIF
1847603546	CA	-78.966893	43.853985	25	5	2018	GBIF
1453281939	CA	-79.929399	43.854831	22	7	2009	GBIF
1453281928	CA	-79.917919	43.864186	8	7	2009	GBIF
1211841121	CA	-79.266667	43.866667	25	6	1957	GBIF
1211841145	CA	-81.516667	43.866667	29	10	1975	GBIF
1211841128	CA	-81.516667	43.866667	28	10	1975	GBIF
1065605623	CA	-79.867047	43.870113	18	7	2014	GBIF
1211841149	CA	-81.25	43.883333	22	11	1975	GBIF
1211841210	CA	-81.05	43.9	19	10	1975	GBIF
1211841185	CA	-81.05	43.9	22	10	1975	GBIF
1838346658	CA	-78.926532	43.909709	16	5	2015	GBIF
1211841205	CA	-79.083333	43.916667	27	10	1968	GBIF
1211841221	CA	-80.1	43.916667	18	5	1957	GBIF
1211841274	CA	-81.633333	43.916667	22	11	1975	GBIF
1211841271	CA	-81.633333	43.916667	11	11	1975	GBIF
1211841258	CA	-81.633333	43.916667	20	11	1975	GBIF
1211841252	CA	-81.633333	43.916667	1	12	1975	GBIF
1211841244	CA	-81.633333	43.916667	20	11	1975	GBIF
1211841235	CA	-81.633333	43.916667	24	10	1975	GBIF
1211841227	CA	-81.633333	43.916667	18	11	1975	GBIF
1211841226	CA	-81.633333	43.916667	18	11	1975	GBIF
1211841270	CA	-79.45	43.933333	20	5	1956	GBIF
1270737607	CA	-79.927654	43.933446	24	5	2014	GBIF
1847585972	CA	-78.677773	43.934086	22	5	2018	GBIF
1913711216	CA	-79.524676	43.936411	20	9	2018	GBIF
1841318820	CA	-79.442795	43.93702	2	5	2018	GBIF
1883944502	CA	-79.781643	43.954653	27	7	2017	GBIF
1211841826	CA	-80.05	43.983333	28	8	1952	GBIF
1211841870	CA	-78.02719	43.9908199990573	9	10	1989	GBIF
1211841958	CA	-81.3	44.0	23	10	1975	GBIF
1211841945	CA	-81.3	44.0	28	10	1975	GBIF
1211841921	CA	-81.3	44.0	28	10	1975	GBIF
1211841918	CA	-81.3	44.0	23	10	1975	GBIF
1211841954	CA	-81.45	44.0	28	10	1975	GBIF
1211841935	CA	-81.45	44.0	28	10	1975	GBIF
1272084179	CA	-79.431462	44.002595	31	5	2016	GBIF
1920822472	CA	-79.483405	44.042958	8	9	2018	GBIF
1931488558	CA	-79.496589	44.04821	16	6	2018	GBIF
1880652483	CA	-80.837248	44.064812	18	6	2018	GBIF
1847461729	CA	-80.529542	44.069142	6	5	2018	GBIF
1913692296	CA	-81.707585	44.084193	27	6	2014	GBIF
1806362722	CA	-78.879089	44.093025	26	1	2018	GBIF
1702480708	CA	-76.439781	44.113896	29	8	2016	GBIF
1946332898	CA	-77.04383	44.133556	25	11	2018	GBIF
1847604115	CA	-79.566788	44.147664	25	5	2018	GBIF
1847457534	CA	-80.987945	44.196816	18	3	2018	GBIF
1211842165	CA	-81.133333	44.2	28	10	1975	GBIF
1572377838	CA	-79.228162	44.209803	30	6	2011	GBIF
1890086059	CA	-78.25487	44.210999	18	7	2018	GBIF
1677352195	CA	-76.506895	44.223119	28	6	2013	GBIF
1677352650	CA	-76.537757	44.228249	20	5	2013	GBIF
1807312588	CA	-76.463556	44.257848	19	8	2014	GBIF
1802657517	CA	-78.354493	44.272098	3	12	2017	GBIF
1946334145	CA	-78.344506	44.275899	25	11	2018	GBIF
1898807679	CA	-76.23414	44.278775	19	8	2018	GBIF
1500233923	CA	-76.216053	44.280762	28	5	2016	GBIF
1831206799	CA	-78.051269	44.29605	18	2	2018	GBIF
1269545227	CA	-76.342238	44.303837	7	5	2016	GBIF
1891332214	CA	-64.410369	44.308948	7	8	2018	GBIF
1839270881	CA	-78.302304	44.316493	26	4	2018	GBIF
1883536373	CA	-64.317157	44.328272	14	7	2018	GBIF
1122957488	CA	-80.212099	44.333165	22	8	2014	GBIF
1699389442	CA	-78.248228	44.339535	30	10	2017	GBIF
1699389356	CA	-78.248228	44.339535	30	10	2017	GBIF
1699389355	CA	-78.248228	44.339535	30	10	2017	GBIF
1699389353	CA	-78.248228	44.339535	30	10	2017	GBIF
1699389342	CA	-78.248228	44.339535	31	10	2017	GBIF
1699389338	CA	-78.248228	44.339535	30	10	2017	GBIF
1699389331	CA	-78.248228	44.339535	30	10	2017	GBIF
1699389315	CA	-78.248228	44.339535	30	10	2017	GBIF
1699389310	CA	-78.248228	44.339535	30	10	2017	GBIF
1699389297	CA	-78.248228	44.339535	29	10	2017	GBIF
1699389294	CA	-78.248228	44.339535	29	10	2017	GBIF
1699389285	CA	-78.248228	44.339535	31	10	2017	GBIF
1699389277	CA	-78.248228	44.339535	31	10	2017	GBIF
1699389275	CA	-78.248228	44.339535	30	10	2017	GBIF
1699389274	CA	-78.248228	44.339535	28	10	2017	GBIF
1699389269	CA	-78.248228	44.339535	31	10	2017	GBIF
1699375710	CA	-78.248164	44.339548	28	10	2017	GBIF
1699375686	CA	-78.248164	44.339548	27	10	2017	GBIF
1699375682	CA	-78.248164	44.339548	27	10	2017	GBIF
1699375663	CA	-78.248164	44.339548	27	10	2017	GBIF
1699375592	CA	-78.248164	44.339548	26	10	2017	GBIF
1699375589	CA	-78.248164	44.339548	27	10	2017	GBIF
1703183092	CA	-78.248183	44.339583	8	11	2017	GBIF
1703183088	CA	-78.248183	44.339583	9	11	2017	GBIF
1702482967	CA	-78.248212	44.339594	5	11	2017	GBIF
1702482919	CA	-78.248212	44.339594	4	11	2017	GBIF
1702482856	CA	-78.248212	44.339594	2	11	2017	GBIF
1702481816	CA	-78.248212	44.339594	1	11	2017	GBIF
1702481799	CA	-78.248212	44.339594	6	11	2017	GBIF
1831201297	CA	-80.501655	44.342196	17	2	2018	GBIF
1838315213	CA	-79.920275	44.350246	10	4	2018	GBIF
1880588915	CA	-79.71893	44.350863	11	5	2018	GBIF
1935580571	CA	-78.304183	44.352715	6	9	2018	GBIF
1935580570	CA	-78.304205	44.352759	6	9	2018	GBIF
1135211918	CA	-64.526812	44.354727	29	7	2015	GBIF
1457593772	CA	-76.471689	44.355735	14	6	2013	GBIF
1457593755	CA	-76.471667	44.355892	14	6	2013	GBIF
1836604102	CA	-78.287033	44.356941	6	10	2016	GBIF
1838313164	CA	-78.281708	44.357242	3	3	2018	GBIF
1831206785	CA	-78.074875	44.35742	18	2	2018	GBIF
1850928928	CA	-78.284364	44.359309	6	6	2018	GBIF
1914331210	CA	-78.762525	44.363749	29	9	2018	GBIF
1836601505	CA	-79.689975	44.370724	8	3	2018	GBIF
1640104261	CA	-79.688854	44.371094	20	4	2015	GBIF
1913151370	CA	-65.204528	44.377925	29	8	2018	GBIF
1899777571	CA	-65.027857	44.379459	25	8	2018	GBIF
1211777627	CA	-79.6939917553922	44.385356792844700			2004	GBIF
1848815479	CA	-65.055799	44.391353	21	6	2017	GBIF
1883497584	CA	-81.344202	44.39563	10	7	2018	GBIF
1880673241	CA	-64.353398	44.400874	19	10	2017	GBIF
1291142230	CA	-79.724434	44.405959	21	5	2016	GBIF
1850944910	CA	-81.464325	44.41707	9	6	2018	GBIF
1572354759	CA	-64.372249	44.417843	22	6	2017	GBIF
1572354712	CA	-64.372249	44.417843	22	6	2017	GBIF
1913673891	CA	-64.372396	44.418149	10	9	2018	GBIF
1802795747	CA	-81.463461	44.418473	30	5	2012	GBIF
1291147448	CA	-64.381082	44.426297	25	7	2016	GBIF
1291147542	CA	-64.381285	44.426387	25	7	2016	GBIF
1831169792	CA	-77.301795	44.462098	15	4	2015	GBIF
1453127079	CA	-79.046695	44.472899	8	10	2016	GBIF
1850970068	CA	-77.311633	44.474682	12	6	2018	GBIF
1806351748	CA	-77.313218	44.47819	19	10	2013	GBIF
1677351455	CA	-77.301865	44.479483	25	5	2011	GBIF
1901043951	CA	-77.300761	44.47998	31	8	2018	GBIF
1836666009	CA	-77.299526	44.480616	25	5	2011	GBIF
1836666015	CA	-77.298946	44.48083	3	7	2012	GBIF
1837739760	CA	-77.303849	44.480892	30	3	2018	GBIF
1806363990	CA	-77.297497	44.481307	9	5	2014	GBIF
1802693619	CA	-77.296897	44.482871	11	6	2012	GBIF
1668815895	CA	-76.019887	44.492541	12	9	2017	GBIF
1880518223	CA	-76.020537	44.493254	31	5	2018	GBIF
1836655528	CA	-77.277467	44.497209	18	3	2018	GBIF
1571184283	CA	-78.472697	44.506216	5	4	2017	GBIF
1802655114	CA	-79.091617	44.513898	4	12	2017	GBIF
1883507868	CA	-76.323599	44.565605	28	4	2010	GBIF
1272083573	CA	-64.303322	44.582643	21	6	2018	GBIF
1847606624	CA	-79.931736	44.593467	23	5	2018	GBIF
1668879931	CA	-78.854845	44.618572	30	9	2017	GBIF
1891305541	CA	-63.568289	44.622735	8	8	2018	GBIF
1932345454	CA	-78.85699	44.62587	1	3	2017	GBIF
1850949134	CA	-63.495514	44.626724	9	6	2018	GBIF
1249286761	CA	-81.259475	44.630673	6	2	2016	GBIF
1913189077	CA	-63.446622	44.643453	18	7	2017	GBIF
1920816793	CA	-63.278307	44.646067	17	8	2018	GBIF
1890060208	CA	-63.994595	44.667673	24	7	2018	GBIF
1880541271	CA	-79.359289	44.674861	29	5	2018	GBIF
1848782047	CA	-79.360462	44.675877	30	5	2018	GBIF
1932345661	CA	-63.404621	44.679899	21	10	2018	GBIF
1457614562	CA	-63.568094	44.680546	19	9	2016	GBIF
1211843457	CA	-78.75	44.683333	25	5	1971	GBIF
923153271	CA	-79.860649	44.719906	12	6	1988	GBIF
1668861289	CA	-64.462887	44.746609	17	9	2017	GBIF
1580496654	CA	-76.238723	44.750371	4	6	2015	GBIF
1931509136	CA	-79.098936	44.758316	22	4	2018	GBIF
1273854411	CA	-65.404556	44.772852	1	5	2016	GBIF
1571196809	CA	-76.227151	44.778488	27	6	2017	GBIF
1572373415	CA	-76.22691	44.779528	5	7	2017	GBIF
1848763856	CA	-76.221571	44.78066	11	5	2018	GBIF
1850987597	CA	-76.232959	44.780932	12	6	2018	GBIF
1890070903	CA	-76.226922	44.7821	22	5	2018	GBIF
1453197247	CA	-78.726063	44.803741	5	11	2016	GBIF
1931508435	CA	-79.187296	44.81468	4	5	2018	GBIF
1931534941	CA	-79.105981	44.815748	9	5	2018	GBIF
1931534703	CA	-79.105981	44.815748	9	5	2018	GBIF
1945427160	CA	-78.835572	44.829442	14	11	2018	GBIF
1572399300	CA	-79.996605	44.835832	22	6	2017	GBIF
1891322606	CA	-79.982443	44.84739	7	8	2018	GBIF
1931524784	CA	-79.753062	44.892238	4	8	2009	GBIF
1586098462	CA	-75.435982	44.900565	12	7	2017	GBIF
1500259547	CA	-78.022692	44.951899	18	10	2009	GBIF
1500259525	CA	-78.022692	44.951899	21	10	2009	GBIF
1500259494	CA	-78.022692	44.951899	4	10	2009	GBIF
1227758930	CA	-79.554266	44.958797	21	6	2015	GBIF
1804098444	CA	-75.797222	44.981111	17	7	1965	GBIF
1804082217	CA	-75.8	44.983333	26	4	1960	GBIF
1804081740	CA	-75.8	44.983333	26	4	1960	GBIF
1931474163	CA	-75.837436	45.013353	31	5	2018	GBIF
1804055010	CA	-75.643333	45.016944	27	4	1982	GBIF
1920831689	CA	-64.069625	45.028258	9	10	2018	GBIF
1804058500	CA	-75.716667	45.033333	28	7	1961	GBIF
1804050470	CA	-75.716667	45.033333		6	1961	GBIF
1837086444	CA	-75.17704	45.037262	9	3	2018	GBIF
1898816293	CA	-72.716785	45.065715	18	8	2018	GBIF
1453337276	CA	-79.65206	45.06971	23	6	2016	GBIF
1804089486	CA	-67.05	45.083333	29	8	1959	GBIF
1804084290	CA	-67.05	45.083333	1	9	1959	GBIF
1804067253	CA	-67.05	45.083333	27	8	1959	GBIF
1804054644	CA	-67.05	45.083333	29	8	1959	GBIF
1891302754	CA	-72.302369	45.084336	10	8	2018	GBIF
1455595021	CA	-64.369912	45.090108	10	10	2015	GBIF
1883487842	CA	-81.541108	45.125442	9	7	2018	GBIF
1804040958	CA	-75.715	45.131389	21	7	1982	GBIF
1920789808	CA	-79.582751	45.134228	11	5	2017	GBIF
1804081509	CA	-75.608333	45.143611	14	11	1982	GBIF
1804083155	CA	-72.366667	45.15	13	7	1966	GBIF
1804079565	CA	-72.298889	45.153611	15	7	1966	GBIF
1914341177	CA	-63.332152	45.160588	30	9	2018	GBIF
1850972238	CA	-63.286572	45.162247	12	6	2018	GBIF
1933564372	CA	-75.8327	45.189127	21	6	2018	GBIF
1838079329	CA	-75.052401	45.198638	18	2	2018	GBIF
1831207877	CA	-75.052401	45.198638	18	2	2018	GBIF
1671735244	CA	-72.407588	45.205349	11	5	2017	GBIF
1883961794	CA	-72.494469	45.231942	24	7	2018	GBIF
1211845420	CA	-78.9	45.233333	27	8	1971	GBIF
1836635530	CA	-81.614342	45.243228	21	5	2016	GBIF
1945444060	CA	-72.454758	45.243503	18	11	2018	GBIF
1804061686	CA	-75.616667	45.25	6	4	1977	GBIF
1265568149	CA	-75.741495	45.253401	10	4	2016	GBIF
1880547083	CA	-75.3601	45.257103	22	6	2018	GBIF
1804098663	CA	-75.918333	45.257222	31	8	1982	GBIF
1804061964	CA	-75.918333	45.257222	8	9	1982	GBIF
1847463090	CA	-75.360451	45.257275	7	5	2018	GBIF
1841240287	CA	-75.367355	45.260956	28	4	2018	GBIF
1847466745	CA	-75.368225	45.262264	7	5	2018	GBIF
1804045788	CA	-75.6	45.266667	6	10	1977	GBIF
1804088526	CA	-75.6	45.266667	12	9	1981	GBIF
1847490626	CA	-72.691813	45.270057	28	4	2018	GBIF
1914322783	CA	-72.691864	45.270073	25	9	2018	GBIF
1880499868	CA	-72.692143	45.270102	3	6	2018	GBIF
1703165839	CA	-72.69509	45.273123	4	6	2016	GBIF
1703165891	CA	-72.696783	45.273781	25	4	2016	GBIF
1914227448	CA	-72.451728	45.276018	10	7	2018	GBIF
1837795164	CA	-74.087976	45.278775	17	2	2018	GBIF
1804052704	CA	-75.6	45.283333	27	9	1978	GBIF
1804067155	CA	-75.6	45.283333	5	10	1981	GBIF
1935582441	CA	-78.930223	45.300141	5	10	2018	GBIF
1880504826	CA	-76.058103	45.301915	17	6	2018	GBIF
1229610380	CA	-75.376875	45.306705	20	11	2011	GBIF
1836606100	CA	-72.305012	45.315574	3	3	2018	GBIF
1804065760	CA	-75.666667	45.316667	15	9	1977	GBIF
1804053465	CA	-75.666667	45.316667	7	4	1978	GBIF
894750185	CA	-75.75761	45.317681	25	12	1991	GBIF
1804049330	CA	-75.633333	45.3375	15	9	1977	GBIF
1453392190	CA	-80.239175	45.345088	21	1	2017	GBIF
1836646995	CA	-75.806705	45.34877	13	3	2018	GBIF
1847571545	CA	-75.818754	45.349909	18	5	2018	GBIF
1586954459	CA	-75.845149	45.353043	17	8	2017	GBIF
1837072866	CA	-75.767188	45.353123	25	3	2018	GBIF
1571171198	CA	-80.211116	45.354487	19	6	2017	GBIF
1262389240	CA	-75.789549	45.355094	10	3	2015	GBIF
1837766098	CA	-75.808717	45.35577	3	4	2018	GBIF
1901073123	CA	-80.209983	45.357564	10	6	2014	GBIF
1847466292	CA	-75.864222	45.363273	7	5	2018	GBIF
1807308707	CA	-75.783069	45.366555	4	2	2018	GBIF
1913696022	CA	-75.765318	45.367584	16	9	2018	GBIF
1305150263	CA	-75.792124	45.369256	20	8	2016	GBIF
1453249603	CA	-75.796233	45.369355	28	7	2008	GBIF
1305151067	CA	-75.798551	45.3698	20	8	2016	GBIF
1269569406	CA	-75.794516	45.371929	19	5	2016	GBIF
1677347574	CA	-75.757372	45.372944	25	10	2017	GBIF
1914223464	CA	-75.892349	45.373248	17	9	2018	GBIF
1621800537	CA	-75.797939	45.373343	23	8	2017	GBIF
1901084703	CA	-75.797263	45.373705	6	9	2018	GBIF
1265907491	CA	-78.925384	45.378178	14	9	2003	GBIF
1899750727	CA	-79.221524	45.379378	7	5	2018	GBIF
1265556690	CA	-75.756545	45.381463	31	8	2006	GBIF
1265542931	CA	-75.756537	45.381498	31	8	2006	GBIF
891081436	CA	-80.312783	45.382084	30	8	2008	GBIF
891081403	CA	-80.312783	45.382084	30	8	2008	GBIF
1272081355	CA	-75.697798	45.384379	11	5	2016	GBIF
1847486050	CA	-75.701638	45.385855	9	5	2018	GBIF
1891313065	CA	-75.703204	45.387086	3	6	2018	GBIF
1891313058	CA	-75.703204	45.387086	3	6	2018	GBIF
1891313054	CA	-75.703204	45.387086	3	6	2018	GBIF
1891313051	CA	-75.703204	45.387086	3	6	2018	GBIF
1891313036	CA	-75.703204	45.387086	3	6	2018	GBIF
1891313026	CA	-75.703204	45.387086	3	6	2018	GBIF
1891313023	CA	-75.703204	45.387086	3	6	2018	GBIF
1891313016	CA	-75.703204	45.387086	3	6	2018	GBIF
1891313001	CA	-75.703204	45.387086	3	6	2018	GBIF
1891312998	CA	-75.703204	45.387086	3	6	2018	GBIF
1836646084	CA	-75.529118	45.390132	17	3	2018	GBIF
1562917491	CA	-63.623562	45.391251	24	2	2015	GBIF
1913703885	CA	-75.733241	45.391411	6	4	2015	GBIF
1837093989	CA	-79.214884	45.393024	28	3	2018	GBIF
1323026182	CA	-65.971888	45.399083	29	5	2015	GBIF
1562932626	CA	-72.682385	45.413917	13	5	2017	GBIF
1804065525	CA	-75.7	45.416667	20	7	1973	GBIF
1804083337	CA	-75.7	45.416667			1975	GBIF
1453287407	CA	-75.697193	45.42153	8	12	2016	GBIF
1272082949	CA	-75.697193	45.42153	18	5	2016	GBIF
1269574195	CA	-75.697193	45.42153	11	5	2016	GBIF
1269568236	CA	-75.697193	45.42153	11	5	2016	GBIF
1807283453	CA	-71.654515	45.421868	28	1	2018	GBIF
1890062817	CA	-76.020319	45.422257	4	7	2018	GBIF
1806347078	CA	-71.708011	45.425883	22	1	2018	GBIF
1804065378	CA	-75.666667	45.433333	19	9	1973	GBIF
1847441114	CA	-71.722056	45.435496	30	4	2018	GBIF
1890097692	CA	-75.764708	45.444655	3	5	2017	GBIF
1806371911	CA	-75.652016	45.44547	27	1	2018	GBIF
1269553506	CA	-75.6507	45.445798	11	5	2016	GBIF
1269548675	CA	-75.650782	45.445799	8	5	2016	GBIF
1265905557	CA	-75.650819	45.445804	3	5	2016	GBIF
1269575166	CA	-75.650769	45.445805	21	5	2016	GBIF
1315077036	CA	-75.653089	45.445819	17	9	2016	GBIF
1315077032	CA	-75.653089	45.445819	17	9	2016	GBIF
1453284868	CA	-75.652071	45.445848	8	12	2016	GBIF
1315077914	CA	-75.652183	45.445852	17	9	2016	GBIF
1132417515	CA	-75.652183	45.445872	27	7	2015	GBIF
1323019269	CA	-75.652175	45.445891	29	9	2016	GBIF
1134966426	CA	-75.652173	45.4459	31	7	2015	GBIF
1323030329	CA	-75.652177	45.445933	17	9	2016	GBIF
1291672604	CA	-75.6524	45.44597	7	8	2016	GBIF
1315081495	CA	-75.652381	45.445973	14	9	2016	GBIF
1315077950	CA	-75.652467	45.445995	17	9	2016	GBIF
1836564245	CA	-75.652523	45.44608	1	3	2018	GBIF
1265555015	CA	-75.651574	45.446121	3	4	2016	GBIF
1500260804	CA	-75.651891	45.446236	17	4	2017	GBIF
1802667300	CA	-75.652368	45.44626	7	12	2017	GBIF
1847420745	CA	-75.65178	45.446313	27	4	2018	GBIF
1132419731	CA	-75.65259	45.446319	14	6	2012	GBIF
1880459569	CA	-75.651845	45.446766	27	4	2018	GBIF
1143526798	CA	-75.651778	45.446837	24	7	2009	GBIF
1880465522	CA	-75.651986	45.446881	27	4	2018	GBIF
1305139206	CA	-75.651665	45.446941	15	8	2016	GBIF
1453287412	CA	-75.657404	45.446946	8	12	2016	GBIF
1453272033	CA	-75.664113	45.447058	8	12	2016	GBIF
1291097823	CA	-75.664754	45.447121	30	6	2016	GBIF
1272113349	CA	-75.662506	45.447493	14	6	2016	GBIF
1132414660	CA	-75.652671	45.448255	7	6	2014	GBIF
1272114961	CA	-75.65765	45.448488	15	6	2016	GBIF
1562958960	CA	-75.504733	45.455802	15	5	2017	GBIF
1500243416	CA	-75.504733	45.455802	14	4	2017	GBIF
1804090317	CA	-74.141944	45.456389	1	6	1980	GBIF
1640118444	CA	-75.52808	45.478969	11	7	2017	GBIF
1291131604	CA	-76.076539	45.480053	21	6	2016	GBIF
1291101417	CA	-75.484478	45.499153	2	7	2016	GBIF
1804043982	CA	-78.233333	45.5	12	11	1976	GBIF
1500279901	CA	-73.59252	45.500933	4	7	2003	GBIF
1668893747	CA	-75.496446	45.50185	26	9	2017	GBIF
1291112823	CA	-75.494926	45.502416	7	7	2016	GBIF
1453539498	CA	-73.585417	45.503775	28	5	2003	GBIF
1891339321	CA	-75.341729	45.50738	8	8	2018	GBIF
1883959278	CA	-75.341783	45.507411	19	7	2018	GBIF
1586947326	CA	-76.759514	45.50779	14	8	2017	GBIF
1562982562	CA	-75.783893	45.50846	25	5	2017	GBIF
1453212357	CA	-73.604279	45.509164	5	11	2016	GBIF
1847450267	CA	-73.589233	45.509338	5	5	2018	GBIF
1898783543	CA	-73.591918	45.510271	22	5	2017	GBIF
1880538113	CA	-73.592056	45.5103	20	6	2018	GBIF
1883930208	CA	-73.592072	45.510324	21	7	2018	GBIF
1807298633	CA	-75.346805	45.512796	30	1	2018	GBIF
1807286101	CA	-75.34912	45.516307	28	1	2018	GBIF
1935631261	CA	-75.353671	45.5242	8	11	2018	GBIF
1920842459	CA	-75.353786	45.524279	4	10	2018	GBIF
1838361188	CA	-78.278763	45.541611	7	4	2018	GBIF
1899758800	CA	-66.04688	45.54867	18	8	2018	GBIF
1935626155	CA	-78.639326	45.550002	8	11	2018	GBIF
1880551468	CA	-64.175513	45.588555	11	6	2018	GBIF
1257409515	CA	-64.956497	45.59134	23	2	2016	GBIF
1233602583	CA	-64.953885	45.592662	27	1	2016	GBIF
1453469167	CA	-64.952539	45.596917	28	2	2017	GBIF
1920835071	CA	-66.07645	45.61506	9	10	2018	GBIF
1211848481	CA	-80.083333	45.633333	19	3	1983	GBIF
1699394182	CA	-61.577481	45.639339	20	5	2016	GBIF
1880576898	CA	-64.070397	45.639917	17	6	2018	GBIF
1315071291	CA	-74.940872	45.651949	31	8	2016	GBIF
1913199126	CA	-66.11069	45.65591	11	9	2018	GBIF
1339349226	CA	-73.519432	45.689407	23	4	2016	GBIF
1850923527	CA	-64.003494	45.692513	1	6	2018	GBIF
1850923223	CA	-64.003875	45.692722	1	6	2018	GBIF
1880551611	CA	-64.027375	45.70202	13	6	2018	GBIF
1914361848	CA	-66.16434	45.70259	4	10	2018	GBIF
1914361794	CA	-66.16433	45.70261	4	10	2018	GBIF
1913699639	CA	-66.17551	45.70492	11	9	2018	GBIF
1580499996	CA	-75.742373	45.736439	10	3	2015	GBIF
1883547895	CA	-65.566988	45.744451	17	7	2018	GBIF
1847579543	CA	-64.099731	45.750247	18	5	2018	GBIF
1848815588	CA	-70.979946	45.750322	31	7	2017	GBIF
1883966068	CA	-64.117578	45.758012	6	7	2018	GBIF
1914363029	CA	-66.15161	45.75927	28	9	2018	GBIF
1850922705	CA	-63.846097	45.760547	2	6	2018	GBIF
1890717175	CA	-64.127814	45.766438	11	7	2018	GBIF
1211848886	CA	-81.633333	45.766667	19	10	1975	GBIF
1211848883	CA	-81.633333	45.766667	5	11	1975	GBIF
1211848864	CA	-81.633333	45.766667	29	10	1975	GBIF
1211848860	CA	-81.633333	45.766667	20	10	1975	GBIF
1211848859	CA	-81.633333	45.766667	30	10	1975	GBIF
1211848858	CA	-81.633333	45.766667	19	10	1975	GBIF
1211848835	CA	-81.633333	45.766667	20	10	1975	GBIF
1211848833	CA	-81.633333	45.766667	10	10	1975	GBIF
1850922060	CA	-64.085205	45.76945	1	6	2018	GBIF
1880552023	CA	-64.131492	45.771553	15	6	2018	GBIF
1890717350	CA	-64.131644	45.771805	11	7	2018	GBIF
1891324882	CA	-66.17605	45.77991	13	8	2018	GBIF
1880621703	CA	-64.025475	45.781783	21	6	2018	GBIF
1901070242	CA	-66.19129	45.7838	1	9	2018	GBIF
1850991062	CA	-66.62539	45.801331	25	3	2017	GBIF
1848771507	CA	-64.177078	45.801858	30	5	2018	GBIF
1883966228	CA	-64.194795	45.808058	6	7	2018	GBIF
1880467889	CA	-64.19438	45.808087	30	5	2018	GBIF
1933580859	CA	-66.08626	45.80988	28	10	2018	GBIF
1880536189	CA	-64.171853	45.813653	8	6	2018	GBIF
1920835089	CA	-66.10476	45.82492	6	10	2018	GBIF
1265585401	CA	-66.658393	45.836059	19	4	2016	GBIF
1880662902	CA	-66.600005	45.841654	27	3	2016	GBIF
1890094788	CA	-66.51424	45.8437	3	8	2018	GBIF
1880552160	CA	-63.763753	45.84452	15	6	2018	GBIF
1948747541	CA	-66.269237	45.854093	30	11	2018	GBIF
1914361724	CA	-66.505261	45.867443	30	9	2018	GBIF
1562910584	CA	-66.668537	45.868822	5	5	2017	GBIF
1291114007	CA	-66.703771	45.874161	8	7	2016	GBIF
1880628312	CA	-73.929688	45.8774	30	6	2018	GBIF
1847587307	CA	-64.013083	45.878412	23	5	2018	GBIF
1880552673	CA	-64.006828	45.880858	15	6	2018	GBIF
1850930136	CA	-63.990045	45.8891	6	6	2018	GBIF
1898843623	CA	-66.60936	45.89939	21	8	2018	GBIF
1850922428	CA	-64.23275	45.911178	2	6	2018	GBIF
1891335667	CA	-80.559929	45.920876	11	4	2013	GBIF
1580508520	CA	-61.128372	45.924484	17	7	2017	GBIF
1920786687	CA	-66.640669	45.926413	8	7	2018	GBIF
1572390437	CA	-80.052849	45.928084	19	7	2016	GBIF
1580490095	CA	-80.05281	45.928093	12	7	2017	GBIF
1848770594	CA	-66.729517	45.931487	29	5	2018	GBIF
1621775751	CA	-60.985808	45.949222	8	8	2017	GBIF
1211849439	CA	-80.216667	45.95	27	10	1980	GBIF
1457629957	CA	-66.674493	45.950347	9	4	2017	GBIF
1913160055	CA	-66.646005	45.958186	5	9	2018	GBIF
1880578269	CA	-64.267817	45.968996	26	5	2017	GBIF
1703203268	CA	-81.563144	45.97242	4	1	2007	GBIF
1935581693	CA	-66.712737	45.973221	23	9	2018	GBIF
1914229861	CA	-66.711385	45.973555	23	9	2018	GBIF
1880582628	CA	-66.689466	45.975161	26	6	2018	GBIF
1935626982	CA	-64.292253	45.976585	8	11	2018	GBIF
1453385783	CA	-66.641447	45.979006	22	1	2017	GBIF
1586158399	CA	-60.224672	45.979507	3	9	2012	GBIF
1457637436	CA	-66.772435	45.982735	11	4	2017	GBIF
1847587007	CA	-64.148139	45.987422	23	5	2018	GBIF
1836587245	CA	-74.006117	45.988139	6	3	2018	GBIF
1880621550	CA	-63.947037	45.98913	19	6	2018	GBIF
1848772814	CA	-63.98553	45.98967	30	5	2018	GBIF
1272113864	CA	-66.665842	45.991747	14	6	2016	GBIF
1265550395	CA	-66.627842	45.994744	19	12	2015	GBIF
1841297586	CA	-66.706073	45.999179	30	4	2018	GBIF
1931486191	CA	-66.764352	46.0001	16	9	2018	GBIF
1883930830	CA	-81.439633	46.001732	14	7	2018	GBIF
911501266	CA	-81.397705	46.0113	11	5	2013	GBIF
1305159196	CA	-81.400783	46.013319	24	8	2016	GBIF
1850931718	CA	-64.105392	46.014106	6	6	2018	GBIF
1132407277	CA	-81.40265	46.014375	18	7	2015	GBIF
1883930304	CA	-81.402292	46.015382	11	7	2018	GBIF
1291095946	CA	-81.400353	46.016258	29	6	2016	GBIF
1024219752	CA	-81.39955	46.016462	11	8	2014	GBIF
1703216595	CA	-81.398081	46.016778	2	7	2015	GBIF
1640097272	CA	-60.369133	46.030392	3	9	2017	GBIF
1804079313	CA	-76.066667	46.1	27	5	1958	GBIF
1804048735	CA	-76.066667	46.1	27	5	1958	GBIF
1920837370	CA	-64.24318	46.118604	10	10	2018	GBIF
1847519704	CA	-64.694672	46.130256	14	5	2018	GBIF
1847579478	CA	-64.694742	46.130508	22	5	2018	GBIF
1920837729	CA	-60.186874	46.135483	10	10	2018	GBIF
1883562748	CA	-64.678903	46.144775	28	6	2018	GBIF
1850975363	CA	-60.168953	46.149185	9	5	2018	GBIF
1883966594	CA	-64.649605	46.150722	10	7	2018	GBIF
1847579437	CA	-64.669517	46.151111	14	5	2018	GBIF
1880465513	CA	-64.667525	46.154011	14	5	2018	GBIF
1847528306	CA	-64.66732	46.154203	14	5	2018	GBIF
1890721855	CA	-79.234016	46.191846	15	2	2018	GBIF
1831232110	CA	-79.242327	46.195428	24	2	2018	GBIF
1883562640	CA	-64.61158	46.19992	28	6	2018	GBIF
1950030662	CA	-66.445732	46.207278	1	12	2018	GBIF
1122965487	CA	-60.140587	46.210458	14	7	2015	GBIF
1899789140	CA	-64.564741	46.241106	26	8	2018	GBIF
1838028916	CA	-62.813494	46.245833	8	4	2018	GBIF
1944397457	CA	-84.091538	46.247918	21	8	2017	GBIF
1703150987	CA	-84.088225	46.356014	5	5	2012	GBIF
1880545384	CA	-80.847823	46.398797	30	4	2012	GBIF
1291088112	CA	-63.095833	46.41621	25	6	2016	GBIF
1883555648	CA	-81.034381	46.464683	1	6	2018	GBIF
1640102325	CA	-83.724028	46.5026	14	7	2009	GBIF
1850983456	CA	-80.772198	46.534071	14	6	2018	GBIF
1890099056	CA	-84.305348	46.535071	11	5	2017	GBIF
1949990792	CA	-66.1627	46.54411	6	12	2018	GBIF
1890669788	CA	-81.326111	46.587776	9	7	2018	GBIF
1880594617	CA	-84.471438	46.61044	28	6	2018	GBIF
1453402316	CA	-84.475104	46.612284	26	4	2016	GBIF
1880585168	CA	-71.360948	46.626393	14	4	2013	GBIF
1804079043	CA	-70.15	46.65	1	11	1957	GBIF
1804049038	CA	-70.15	46.65		10	1958	GBIF
1099975018	CA	-60.410954	46.659422	25	9	2010	GBIF
1804080704	CA	-71.399722	46.701111		11	1965	GBIF
1804052738	CA	-70.583333	46.75		8	1964	GBIF
1950026793	CA	-79.453822	47.304797	19	7	2017	GBIF
1950026270	CA	-79.446526	47.385288	3	3	2018	GBIF
1457594321	CA	-79.798808	47.493922	30	6	2016	GBIF
1945472160	CA	-64.879132	47.619896	11	9	2018	GBIF
1668890515	CA	-79.69552	47.736755	26	9	2017	GBIF
923138074	CA	-123.571602	48.347122	21	8	2002	GBIF
1880586278	CA	-123.580594	48.349727	29	9	2004	GBIF
1273851655	CA	-123.555598	48.352317	17	6	2016	GBIF
1948770523	CA	-79.008955	48.381377	5	6	2017	GBIF
1135525991	CA	-123.264928	48.412689	22	8	2015	GBIF
1092902094	CA	-123.395725	48.427727	28	5	2015	GBIF
1572372641	CA	-123.423069	48.429431	6	7	2017	GBIF
923147444	CA	-123.500748	48.430569	31	7	2002	GBIF
1562933217	CA	-123.450969	48.432121	13	5	2017	GBIF
1933543524	CA	-123.455747	48.432123	28	8	2018	GBIF
1890718909	CA	-123.451095	48.432134	12	7	2018	GBIF
1931503111	CA	-123.449568	48.432431	22	9	2018	GBIF
1562929837	CA	-123.451722	48.432721	12	5	2017	GBIF
1571072502	CA	-123.335379	48.44074	30	12	2016	GBIF
1806320725	CA	-123.312392	48.445814	12	7	2013	GBIF
1806326943	CA	-123.313089	48.44588	19	7	2017	GBIF
1092881051	CA	-123.353747	48.450364	15	5	2015	GBIF
1586143552	CA	-123.28225	48.460734	4	8	2017	GBIF
1562936821	CA	-123.372046	48.461068	31	7	2016	GBIF
686412782	CA	-123.55099079721	48.466405468682500	19	8	1960	GBIF
1291682267	CA	-123.549622	48.473133	14	2	2012	GBIF
1291682294	CA	-123.549622	48.473133	5	7	2016	GBIF
1211855962	CA	-86.266667	48.55		11	1986	GBIF
1211856295	CA	-85.283333	48.6	3	7	1975	GBIF
1453102671	CA	-123.327404	48.640513	14	8	2016	GBIF
1453214263	CA	-93.670414	48.650603	30	9	2015	GBIF
1211856840	CA	-91.616667	48.683333	23	11	1978	GBIF
1211856844	CA	-94.166667	48.683333	4	9	1976	GBIF
923146439	CA	-124.82666	48.68552	27	8	1978	GBIF
1292001650	CA	-123.148056	48.784167	25	8	1954	GBIF
1292001644	CA	-123.148056	48.784167	25	8	1954	GBIF
1292002006	CA	-123.148056	48.784167	26	8	1955	GBIF
1292003012	CA	-123.148056	48.784167		8	1956	GBIF
1292002275	CA	-123.148056	48.784167	15	3	1956	GBIF
1211857168	CA	-88.5364062642953	48.82074961237320	8	5	1958	GBIF
1272094896	CA	-123.617692	48.857995	5	6	2016	GBIF
1272112494	CA	-123.38585	48.868167	17	4	2016	GBIF
1703201656	CA	-123.388009	48.871927	8	8	2017	GBIF
1621789461	CA	-123.322821	48.880409	6	8	2017	GBIF
923131867	CA	-125.553589	48.942497	16	6	2013	GBIF
1835306604	CA	-125.553589	48.942497	1	10	2017	GBIF
1699372814	CA	-125.544857	48.945688	1	10	2017	GBIF
1291121183	CA	-123.566124	48.952021	11	7	2016	GBIF
1291121218	CA	-123.573618	48.955895	11	7	2016	GBIF
1453304214	CA	-123.556949	48.986444	22	12	2016	GBIF
1039527548	CA	-122.27	49.0	16	10	1954	GBIF
1039528246	CA	-122.27	49.0		1	1955	GBIF
891169917	CA	-121.399967	49.019749	21	11	2007	GBIF
1039524584	CA	-122.3	49.0333	17	12	1954	GBIF
1804089206	CA	-105.933333	49.033333	12	7	1978	GBIF
1880630282	CA	-123.607315	49.042555	29	6	2018	GBIF
1292001427	CA	-122.285092	49.056798	13	9	1951	GBIF
1292004248	CA	-122.732975	49.100097		2	1963	GBIF
1831171473	CA	-123.136572	49.160191	10	2	2018	GBIF
1804051747	CA	-123.966667	49.166667	31	8	1958	GBIF
1640055521	CA	-123.969692	49.172316	16	8	2017	GBIF
1802750144	CA	-123.976047	49.185667	29	12	2017	GBIF
1265601222	CA	-123.976081	49.185729	26	4	2016	GBIF
1265543490	CA	-123.976081	49.185729	26	3	2016	GBIF
1249293271	CA	-123.97361	49.185897	20	4	2014	GBIF
1453480132	CA	-123.977808	49.188181	4	3	2017	GBIF
1562891641	CA	-123.942145	49.193901	15	8	2008	GBIF
1453243042	CA	-123.970862	49.1966	26	4	2005	GBIF
1850955028	CA	-123.928938	49.198854	18	5	2018	GBIF
1571097585	CA	-124.027548	49.222689	5	6	2017	GBIF
1453502587	CA	-122.628706	49.230997	10	2	2017	GBIF
1946361338	CA	-122.794159	49.237893	26	5	2012	GBIF
1562962737	CA	-124.091708	49.243695	18	5	2017	GBIF
1211973709	CA	-124.042876	49.248619	27	9	2015	GBIF
1292003063	CA	-123.113521	49.261096		10	1958	GBIF
1292003011	CA	-123.113521	49.261096		12	1959	GBIF
1292011519	CA	-123.113521	49.261096	12	12	1981	GBIF
1292008695	CA	-123.113521	49.261096	12	12	1981	GBIF
1890067179	CA	-123.257158	49.263153	30	7	2018	GBIF
1292004397	CA	-123.250567	49.263456	24	1	1965	GBIF
1291999169	CA	-123.199824	49.264199	22	2	1952	GBIF
1699378113	CA	-123.258271	49.267138	6	10	2017	GBIF
1835308546	CA	-123.258293	49.26725	6	10	2017	GBIF
1211782964	CA	-84.748219	49.267824	2	11	1975	GBIF
1211782962	CA	-84.748219	49.267824	15	11	1975	GBIF
1211782941	CA	-84.748219	49.267824	5	11	1975	GBIF
1211782931	CA	-84.748219	49.267824	2	12	1975	GBIF
1211782926	CA	-84.748219	49.267824	27	11	1975	GBIF
1211782921	CA	-84.748219	49.267824	18	11	1975	GBIF
1211781464	CA	-84.748219	49.267824	26	10	1975	GBIF
1211781460	CA	-84.748219	49.267824	28	10	1975	GBIF
1211781459	CA	-84.748219	49.267824	28	10	1975	GBIF
1211781421	CA	-84.748219	49.267824	26	10	1975	GBIF
1847500842	CA	-122.917219	49.277745	10	5	2018	GBIF
1453145506	CA	-122.926884	49.278557	16	8	2016	GBIF
1453145402	CA	-122.921906	49.278781	16	8	2016	GBIF
1914216508	CA	-122.91791	49.278926	13	8	2013	GBIF
1453145476	CA	-122.921965	49.279143	16	8	2016	GBIF
891727235	CA	-122.922802	49.279438	15	8	2013	GBIF
1914208238	CA	-122.91648	49.280507	26	7	2016	GBIF
1914209529	CA	-123.136489	49.285887	5	5	2014	GBIF
1944409317	CA	-123.143517	49.294503	28	9	2018	GBIF
1899792669	CA	-123.144257	49.295021	26	8	2018	GBIF
1914215753	CA	-123.145048	49.295048	24	7	2010	GBIF
1914215280	CA	-123.14626	49.295299	19	7	2009	GBIF
1249288857	CA	-123.145572	49.295334	7	2	2016	GBIF
1914215537	CA	-123.146065	49.295442	8	6	2009	GBIF
1944398526	CA	-123.14568	49.29548	11	11	2018	GBIF
1914215288	CA	-123.145751	49.295734	19	7	2009	GBIF
1024231407	CA	-123.146362	49.295795	23	9	2014	GBIF
1143535749	CA	-123.146009	49.295888	6	9	2015	GBIF
1914215267	CA	-123.146357	49.295908	19	7	2009	GBIF
1699377431	CA	-123.146739	49.295987	5	10	2017	GBIF
1457636396	CA	-123.14495	49.296092	11	4	2017	GBIF
1702482632	CA	-123.145355	49.296122	15	7	2017	GBIF
1211992161	CA	-123.144958	49.296178	27	4	2013	GBIF
1453172667	CA	-123.143932	49.29622	20	10	2016	GBIF
1931521552	CA	-123.144724	49.296437	28	9	2018	GBIF
1586938338	CA	-123.136783	49.296528	13	8	2017	GBIF
891149389	CA	-123.135899	49.296838	30	4	2013	GBIF
1562971132	CA	-123.126877	49.297115	9	7	2016	GBIF
1702482848	CA	-123.139969	49.297773	15	7	2017	GBIF
1847536093	CA	-123.13082	49.299595	16	5	2018	GBIF
891142897	CA	-123.130978	49.300165	2	8	2011	GBIF
1291131718	CA	-123.13202	49.300337	17	7	2016	GBIF
1913702537	CA	-123.137729	49.301124	26	5	2018	GBIF
1135354627	CA	-123.131918	49.301665	17	8	2015	GBIF
1580317732	CA	-123.138885	49.302853	20	8	2003	GBIF
1835306579	CA	-123.138885	49.302853	5	10	2017	GBIF
1580317852	CA	-123.138885	49.302853	11	6	2017	GBIF
1851452685	CA	-123.138885	49.302853	7	6	2018	GBIF
1945458353	CA	-123.141241	49.303513	20	11	2018	GBIF
1838365808	CA	-123.143005	49.303636	4	7	2012	GBIF
1640102245	CA	-123.144533	49.303944	12	8	2017	GBIF
1640102226	CA	-123.144533	49.303944	12	8	2017	GBIF
1640102207	CA	-123.144533	49.303944	12	8	2017	GBIF
1640102194	CA	-123.144533	49.303944	12	8	2017	GBIF
1847455746	CA	-123.144252	49.304258	4	5	2018	GBIF
1831175833	CA	-123.14455	49.30593	9	4	2017	GBIF
1273853428	CA	-124.184503	49.306808	20	6	2016	GBIF
1132413059	CA	-123.140903	49.308315	18	6	2008	GBIF
1931510939	CA	-123.142247	49.31395	28	7	2007	GBIF
1805379015	CA	-124.356966	49.349096	9	1	2018	GBIF
1272085401	CA	-100.525276	49.481945	3	6	2016	GBIF
1883955672	CA	-123.780885	49.482813	20	5	2011	GBIF
1265595465	CA	-117.122583	49.602523	15	9	2015	GBIF
1802652264	CA	-123.156472	49.695217	19	2	2017	GBIF
1677285205	CA	-123.112793	49.74696	10	10	2017	GBIF
1677285056	CA	-123.112729	49.747029	10	10	2017	GBIF
1132409766	CA	-97.167612	49.773905	12	4	2015	GBIF
1891350607	CA	-94.397972	49.801011	4	8	2018	GBIF
1898841208	CA	-102.408565	49.854058	2	3	2013	GBIF
1586924476	CA	-97.11961	49.859037	20	7	2017	GBIF
1837772933	CA	-103.14666	50.060793	29	3	2018	GBIF
1847574307	CA	-102.985497	50.082857	13	4	2018	GBIF
1899761097	CA	-95.325093	50.089659	21	8	2018	GBIF
1211860757	CA	-91.916667	50.1	10	2	1953	GBIF
1234600489	CA	-110.633333	50.126389	2	8	1968	GBIF
1323922705	CA	-110.645833	50.144444			1968	GBIF
1211861605	CA	-89.4496230132028	50.29546269576610		1	1960	GBIF
1292001112	CA	-127.496659	50.720821	12	2	1951	GBIF
1024193667	CA	-110.07343	50.730549	18	7	2014	GBIF
1807303079	CA	-119.469938	50.87686	14	1	2018	GBIF
1703179543	CA	-113.993353	50.903278	17	11	2017	GBIF
1668867155	CA	-100.067806	51.141651	11	9	2017	GBIF
1802725604	CA	-105.147099	51.363287	14	4	2007	GBIF
1135527657	CA	-119.323101	51.785209	23	8	2015	GBIF
1306588874	CA	-101.22962	52.13175	1	9	2016	GBIF
1586922089	CA	-131.352617	52.325062	4	7	2017	GBIF
1586154127	CA	-131.294518	52.347043	17	6	2017	GBIF
1586922028	CA	-131.329336	52.350803	3	7	2017	GBIF
1586154199	CA	-131.364512	52.416728	6	6	2017	GBIF
1802681718	CA	-104.885074	52.685076	28	9	2017	GBIF
1586916370	CA	-132.457508	53.035027	4	9	2016	GBIF
1306577341	CA	-132.201233	53.225292	1	9	2016	GBIF
1305148970	CA	-132.070642	53.243305	17	5	2014	GBIF
1807315315	CA	-132.088808	53.24362	4	2	2018	GBIF
1584419035	CA	-132.074828	53.25548	23	7	2017	GBIF
1899750526	CA	-132.135476	54.033293	13	4	2018	GBIF
	CA	-71.30000	46.50000			1997	Pers. obs. Jean-Marc Pons
http://portal.vertnet.org/o/rom/mammals?id=uri-catalog-rom-mammals-33637	CA	-82.5166667	41.95			1964	VERTNET
http://portal.vertnet.org/o/ku/kum?id=9684f8be-1ed8-11e3-bfac-90b11c41863e	CA	-81.86198	42.2909	5	5	1950	VERTNET
http://portal.vertnet.org/o/ku/kum?id=9685059c-1ed8-11e3-bfac-90b11c41863e	CA	-81.86198	42.2909	5	5	1950	VERTNET
http://portal.vertnet.org/o/ku/kum?id=9684ff0a-1ed8-11e3-bfac-90b11c41863e	CA	-81.86198	42.2909	5	5	1950	VERTNET
http://portal.vertnet.org/o/ku/kum?id=96850bf4-1ed8-11e3-bfac-90b11c41863e	CA	-81.86198	42.2909	6	5	1950	VERTNET
http://portal.vertnet.org/o/rom/mammals?id=uri-catalog-rom-mammals-75775	CA	-80.42548	42.57934		4	1965	VERTNET
http://portal.vertnet.org/o/rom/mammals?id=uri-catalog-rom-mammals-32039	CA	-81.22648	42.9954	26	6	1961	VERTNET
http://portal.vertnet.org/o/rom/mammals?id=uri-catalog-rom-mammals-87629	CA	-80.3333333	43.0333333	18	5	1982	VERTNET
http://portal.vertnet.org/o/cmn/cmnma?id=46438a59-d9e9-9e94-43af-dab5620ca0ff	CA	-81	43.066667	17	4	1974	VERTNET
http://portal.vertnet.org/o/rom/mammals?id=uri-catalog-rom-mammals-90557	CA	-80.9166667	43.2166667	28	10	1975	VERTNET
http://portal.vertnet.org/o/rom/mammals?id=uri-catalog-rom-mammals-76388	CA	-80.9166667	43.2166667	25	10	1975	VERTNET
http://portal.vertnet.org/o/rom/mammals?id=uri-catalog-rom-mammals-76487	CA	-80.9166667	43.2166667	7	11	1975	VERTNET
http://portal.vertnet.org/o/rom/mammals?id=uri-catalog-rom-mammals-90552	CA	-80.9166667	43.2166667	28	10	1975	VERTNET
http://portal.vertnet.org/o/rom/mammals?id=uri-catalog-rom-mammals-90570	CA	-80.9166667	43.2166667	26	10	1975	VERTNET
http://portal.vertnet.org/o/rom/mammals?id=uri-catalog-rom-mammals-74977	CA	-80.10387	43.37139	10	9	1975	VERTNET
http://portal.vertnet.org/o/rom/mammals?id=uri-catalog-rom-mammals-76355	CA	-81.45	43.5	18	11	1975	VERTNET
http://portal.vertnet.org/o/rom/mammals?id=uri-catalog-rom-mammals-76385	CA	-81.45	43.5	24	11	1975	VERTNET
http://portal.vertnet.org/o/rom/mammals?id=uri-catalog-rom-mammals-76394	CA	-81.45	43.5	4	11	1975	VERTNET
http://portal.vertnet.org/o/rom/mammals?id=uri-catalog-rom-mammals-76408	CA	-81.45	43.5	23	11	1975	VERTNET
http://portal.vertnet.org/o/rom/mammals?id=uri-catalog-rom-mammals-76409	CA	-81.45	43.5	23	11	1975	VERTNET
http://portal.vertnet.org/o/rom/mammals?id=uri-catalog-rom-mammals-76507	CA	-81.45	43.5	8	11	1975	VERTNET
http://portal.vertnet.org/o/rom/mammals?id=uri-catalog-rom-mammals-76403	CA	-81.45	43.5	4	11	1975	VERTNET
http://portal.vertnet.org/o/rom/mammals?id=uri-catalog-rom-mammals-76407	CA	-81.45	43.5	23	11	1975	VERTNET
http://portal.vertnet.org/o/rom/mammals?id=uri-catalog-rom-mammals-90583	CA	-81.45	43.5	9	10	1975	VERTNET
http://portal.vertnet.org/o/rom/mammals?id=uri-catalog-rom-mammals-76346	CA	-81.6	43.5	15	11	1975	VERTNET
http://portal.vertnet.org/o/rom/mammals?id=uri-catalog-rom-mammals-76356	CA	-81.6	43.5	15	11	1975	VERTNET
http://portal.vertnet.org/o/rom/mammals?id=uri-catalog-rom-mammals-76357	CA	-81.6	43.5	15	11	1975	VERTNET
http://portal.vertnet.org/o/rom/mammals?id=uri-catalog-rom-mammals-76365	CA	-81.6	43.5	15	11	1975	VERTNET
http://portal.vertnet.org/o/rom/mammals?id=uri-catalog-rom-mammals-76367	CA	-81.6	43.5	19	11	1975	VERTNET
http://portal.vertnet.org/o/rom/mammals?id=uri-catalog-rom-mammals-76371	CA	-81.6	43.5	18	11	1975	VERTNET
http://portal.vertnet.org/o/rom/mammals?id=uri-catalog-rom-mammals-76376	CA	-81.6	43.5	17	11	1975	VERTNET
http://portal.vertnet.org/o/rom/mammals?id=uri-catalog-rom-mammals-76379	CA	-81.6	43.5	15	11	1975	VERTNET
http://portal.vertnet.org/o/rom/mammals?id=uri-catalog-rom-mammals-76381	CA	-81.6	43.5	15	11	1975	VERTNET
http://portal.vertnet.org/o/rom/mammals?id=uri-catalog-rom-mammals-76383	CA	-81.6	43.5	15	11	1975	VERTNET
http://portal.vertnet.org/o/rom/mammals?id=uri-catalog-rom-mammals-76384	CA	-81.6	43.5	15	11	1975	VERTNET
http://portal.vertnet.org/o/rom/mammals?id=uri-catalog-rom-mammals-76389	CA	-81.6	43.5	15	11	1975	VERTNET
http://portal.vertnet.org/o/rom/mammals?id=uri-catalog-rom-mammals-76401	CA	-81.6	43.5	22	10	1975	VERTNET
http://portal.vertnet.org/o/rom/mammals?id=uri-catalog-rom-mammals-76402	CA	-81.6	43.5	23	10	1975	VERTNET
http://portal.vertnet.org/o/rom/mammals?id=uri-catalog-rom-mammals-76405	CA	-81.6	43.5	4	11	1975	VERTNET
http://portal.vertnet.org/o/rom/mammals?id=uri-catalog-rom-mammals-76415	CA	-81.6	43.5	22	11	1975	VERTNET
http://portal.vertnet.org/o/rom/mammals?id=uri-catalog-rom-mammals-76416	CA	-81.6	43.5	21	10	1975	VERTNET
http://portal.vertnet.org/o/rom/mammals?id=uri-catalog-rom-mammals-76424	CA	-81.6	43.5	22	11	1975	VERTNET
http://portal.vertnet.org/o/rom/mammals?id=uri-catalog-rom-mammals-76427	CA	-81.6	43.5	4	11	1975	VERTNET
http://portal.vertnet.org/o/rom/mammals?id=uri-catalog-rom-mammals-76435	CA	-81.6	43.5	4	11	1975	VERTNET
http://portal.vertnet.org/o/rom/mammals?id=uri-catalog-rom-mammals-76447	CA	-81.6	43.5	4	11	1975	VERTNET
http://portal.vertnet.org/o/rom/mammals?id=uri-catalog-rom-mammals-76453	CA	-81.6	43.5	20	10	1975	VERTNET
http://portal.vertnet.org/o/rom/mammals?id=uri-catalog-rom-mammals-76454	CA	-81.6	43.5	19	11	1975	VERTNET
http://portal.vertnet.org/o/rom/mammals?id=uri-catalog-rom-mammals-76457	CA	-81.6	43.5	19	11	1975	VERTNET
http://portal.vertnet.org/o/rom/mammals?id=uri-catalog-rom-mammals-76461	CA	-81.6	43.5	20	10	1975	VERTNET
http://portal.vertnet.org/o/rom/mammals?id=uri-catalog-rom-mammals-76462	CA	-81.6	43.5	18	10	1975	VERTNET
http://portal.vertnet.org/o/rom/mammals?id=uri-catalog-rom-mammals-76466	CA	-81.6	43.5	20	10	1975	VERTNET
http://portal.vertnet.org/o/rom/mammals?id=uri-catalog-rom-mammals-76467	CA	-81.6	43.5	20	10	1975	VERTNET
http://portal.vertnet.org/o/rom/mammals?id=uri-catalog-rom-mammals-76470	CA	-81.6	43.5	20	10	1975	VERTNET
http://portal.vertnet.org/o/rom/mammals?id=uri-catalog-rom-mammals-76473	CA	-81.6	43.5	20	11	1975	VERTNET
http://portal.vertnet.org/o/rom/mammals?id=uri-catalog-rom-mammals-76480	CA	-81.6	43.5	20	10	1975	VERTNET
http://portal.vertnet.org/o/rom/mammals?id=uri-catalog-rom-mammals-76482	CA	-81.6	43.5	4	11	1975	VERTNET
http://portal.vertnet.org/o/rom/mammals?id=uri-catalog-rom-mammals-76486	CA	-81.6	43.5	4	11	1975	VERTNET
http://portal.vertnet.org/o/rom/mammals?id=uri-catalog-rom-mammals-76488	CA	-81.6	43.5	12	11	1975	VERTNET
http://portal.vertnet.org/o/rom/mammals?id=uri-catalog-rom-mammals-76492	CA	-81.6	43.5	23	10	1975	VERTNET
http://portal.vertnet.org/o/rom/mammals?id=uri-catalog-rom-mammals-76503	CA	-81.6	43.5	6	11	1975	VERTNET
http://portal.vertnet.org/o/rom/mammals?id=uri-catalog-rom-mammals-76509	CA	-81.6	43.5	22	10	1975	VERTNET
http://portal.vertnet.org/o/rom/mammals?id=uri-catalog-rom-mammals-76520	CA	-81.6	43.5	22	11	1975	VERTNET
http://portal.vertnet.org/o/rom/mammals?id=uri-catalog-rom-mammals-90547	CA	-81.6	43.5	4	11	1975	VERTNET
http://portal.vertnet.org/o/rom/mammals?id=uri-catalog-rom-mammals-90553	CA	-81.6	43.5	8	11	1975	VERTNET
http://portal.vertnet.org/o/rom/mammals?id=uri-catalog-rom-mammals-90561	CA	-81.6	43.5	5	11	1975	VERTNET
http://portal.vertnet.org/o/rom/mammals?id=uri-catalog-rom-mammals-90562	CA	-81.6	43.5	29	10	1975	VERTNET
http://portal.vertnet.org/o/rom/mammals?id=uri-catalog-rom-mammals-90563	CA	-81.6	43.5	25	10	1975	VERTNET
http://portal.vertnet.org/o/rom/mammals?id=uri-catalog-rom-mammals-90572	CA	-81.6	43.5	28	10	1975	VERTNET
http://portal.vertnet.org/o/rom/mammals?id=uri-catalog-rom-mammals-76349	CA	-81.6	43.5	15	11	1975	VERTNET
http://portal.vertnet.org/o/rom/mammals?id=uri-catalog-rom-mammals-76352	CA	-81.6	43.5	15	11	1975	VERTNET
http://portal.vertnet.org/o/rom/mammals?id=uri-catalog-rom-mammals-76372	CA	-81.6	43.5	18	11	1975	VERTNET
http://portal.vertnet.org/o/rom/mammals?id=uri-catalog-rom-mammals-76373	CA	-81.6	43.5	18	11	1975	VERTNET
http://portal.vertnet.org/o/rom/mammals?id=uri-catalog-rom-mammals-76374	CA	-81.6	43.5	18	11	1975	VERTNET
http://portal.vertnet.org/o/rom/mammals?id=uri-catalog-rom-mammals-76375	CA	-81.6	43.5	17	11	1975	VERTNET
http://portal.vertnet.org/o/rom/mammals?id=uri-catalog-rom-mammals-76377	CA	-81.6	43.5	17	11	1975	VERTNET
http://portal.vertnet.org/o/rom/mammals?id=uri-catalog-rom-mammals-76378	CA	-81.6	43.5	17	11	1975	VERTNET
http://portal.vertnet.org/o/rom/mammals?id=uri-catalog-rom-mammals-76380	CA	-81.6	43.5	15	11	1975	VERTNET
http://portal.vertnet.org/o/rom/mammals?id=uri-catalog-rom-mammals-76390	CA	-81.6	43.5	22	11	1975	VERTNET
http://portal.vertnet.org/o/rom/mammals?id=uri-catalog-rom-mammals-76395	CA	-81.6	43.5	21	10	1975	VERTNET
http://portal.vertnet.org/o/rom/mammals?id=uri-catalog-rom-mammals-76397	CA	-81.6	43.5	12	11	1975	VERTNET
http://portal.vertnet.org/o/rom/mammals?id=uri-catalog-rom-mammals-76406	CA	-81.6	43.5	4	11	1975	VERTNET
http://portal.vertnet.org/o/rom/mammals?id=uri-catalog-rom-mammals-76414	CA	-81.6	43.5	27	11	1975	VERTNET
http://portal.vertnet.org/o/rom/mammals?id=uri-catalog-rom-mammals-76417	CA	-81.6	43.5	4	11	1975	VERTNET
http://portal.vertnet.org/o/rom/mammals?id=uri-catalog-rom-mammals-76441	CA	-81.6	43.5	22	11	1975	VERTNET
http://portal.vertnet.org/o/rom/mammals?id=uri-catalog-rom-mammals-76448	CA	-81.6	43.5	20	10	1975	VERTNET
http://portal.vertnet.org/o/rom/mammals?id=uri-catalog-rom-mammals-76449	CA	-81.6	43.5	20	10	1975	VERTNET
http://portal.vertnet.org/o/rom/mammals?id=uri-catalog-rom-mammals-76450	CA	-81.6	43.5	20	10	1975	VERTNET
http://portal.vertnet.org/o/rom/mammals?id=uri-catalog-rom-mammals-76455	CA	-81.6	43.5	19	11	1975	VERTNET
http://portal.vertnet.org/o/rom/mammals?id=uri-catalog-rom-mammals-76456	CA	-81.6	43.5	19	11	1975	VERTNET
http://portal.vertnet.org/o/rom/mammals?id=uri-catalog-rom-mammals-76458	CA	-81.6	43.5	20	10	1975	VERTNET
http://portal.vertnet.org/o/rom/mammals?id=uri-catalog-rom-mammals-76460	CA	-81.6	43.5	20	10	1975	VERTNET
http://portal.vertnet.org/o/rom/mammals?id=uri-catalog-rom-mammals-76469	CA	-81.6	43.5	18	11	1975	VERTNET
http://portal.vertnet.org/o/rom/mammals?id=uri-catalog-rom-mammals-76474	CA	-81.6	43.5	20	11	1975	VERTNET
http://portal.vertnet.org/o/rom/mammals?id=uri-catalog-rom-mammals-76475	CA	-81.6	43.5	20	11	1975	VERTNET
http://portal.vertnet.org/o/rom/mammals?id=uri-catalog-rom-mammals-76489	CA	-81.6	43.5	22	10	1975	VERTNET
http://portal.vertnet.org/o/rom/mammals?id=uri-catalog-rom-mammals-76493	CA	-81.6	43.5	23	10	1975	VERTNET
http://portal.vertnet.org/o/rom/mammals?id=uri-catalog-rom-mammals-76496	CA	-81.6	43.5	12	11	1975	VERTNET
http://portal.vertnet.org/o/rom/mammals?id=uri-catalog-rom-mammals-76502	CA	-81.6	43.5	4	11	1975	VERTNET
http://portal.vertnet.org/o/rom/mammals?id=uri-catalog-rom-mammals-76506	CA	-81.6	43.5	6	11	1975	VERTNET
http://portal.vertnet.org/o/rom/mammals?id=uri-catalog-rom-mammals-90549	CA	-81.6	43.5	14	10	1975	VERTNET
http://portal.vertnet.org/o/rom/mammals?id=uri-catalog-rom-mammals-90554	CA	-81.6	43.5	28	10	1975	VERTNET
http://portal.vertnet.org/o/rom/mammals?id=uri-catalog-rom-mammals-90578	CA	-81.6	43.5	25	10	1975	VERTNET
http://portal.vertnet.org/o/rom/mammals?id=uri-catalog-rom-mammals-90579	CA	-81.6	43.5	25	10	1975	VERTNET
http://portal.vertnet.org/o/rom/mammals?id=uri-catalog-rom-mammals-90584	CA	-81.6	43.5	29	10	1975	VERTNET
http://portal.vertnet.org/o/rom/mammals?id=uri-catalog-rom-mammals-90596	CA	-81.6	43.5	28	10	1975	VERTNET
http://portal.vertnet.org/o/rom/mammals?id=uri-catalog-rom-mammals-90606	CA	-81.6	43.5	28	10	1975	VERTNET
http://portal.vertnet.org/o/rom/mammals?id=uri-catalog-rom-mammals-90602	CA	-81.1666667	43.5166667	30	10	1975	VERTNET
http://portal.vertnet.org/o/rom/mammals?id=uri-catalog-rom-mammals-76368	CA	-81.3333333	43.6	15	11	1975	VERTNET
http://portal.vertnet.org/o/rom/mammals?id=uri-catalog-rom-mammals-76362	CA	-81.6333333	43.6333333	17	11	1975	VERTNET
http://portal.vertnet.org/o/rom/mammals?id=uri-catalog-rom-mammals-76392	CA	-81.6333333	43.6333333	10	11	1975	VERTNET
http://portal.vertnet.org/o/rom/mammals?id=uri-catalog-rom-mammals-76411	CA	-81.6333333	43.6333333	25	11	1975	VERTNET
http://portal.vertnet.org/o/rom/mammals?id=uri-catalog-rom-mammals-76412	CA	-81.6333333	43.6333333	25	11	1975	VERTNET
http://portal.vertnet.org/o/rom/mammals?id=uri-catalog-rom-mammals-76418	CA	-81.6333333	43.6333333	22	11	1975	VERTNET
http://portal.vertnet.org/o/rom/mammals?id=uri-catalog-rom-mammals-76419	CA	-81.6333333	43.6333333	23	10	1975	VERTNET
http://portal.vertnet.org/o/rom/mammals?id=uri-catalog-rom-mammals-76425	CA	-81.6333333	43.6333333	5	11	1975	VERTNET
http://portal.vertnet.org/o/rom/mammals?id=uri-catalog-rom-mammals-76432	CA	-81.6333333	43.6333333	22	10	1975	VERTNET
http://portal.vertnet.org/o/rom/mammals?id=uri-catalog-rom-mammals-76444	CA	-81.6333333	43.6333333	24	10	1975	VERTNET
http://portal.vertnet.org/o/rom/mammals?id=uri-catalog-rom-mammals-76445	CA	-81.6333333	43.6333333	21	10	1975	VERTNET
http://portal.vertnet.org/o/rom/mammals?id=uri-catalog-rom-mammals-76459	CA	-81.6333333	43.6333333	18	10	1975	VERTNET
http://portal.vertnet.org/o/rom/mammals?id=uri-catalog-rom-mammals-76471	CA	-81.6333333	43.6333333	20	10	1975	VERTNET
http://portal.vertnet.org/o/rom/mammals?id=uri-catalog-rom-mammals-76476	CA	-81.6333333	43.6333333	20	10	1975	VERTNET
http://portal.vertnet.org/o/rom/mammals?id=uri-catalog-rom-mammals-76477	CA	-81.6333333	43.6333333	15	11	1975	VERTNET
http://portal.vertnet.org/o/rom/mammals?id=uri-catalog-rom-mammals-76479	CA	-81.6333333	43.6333333	20	10	1975	VERTNET
http://portal.vertnet.org/o/rom/mammals?id=uri-catalog-rom-mammals-76481	CA	-81.6333333	43.6333333	20	10	1975	VERTNET
http://portal.vertnet.org/o/rom/mammals?id=uri-catalog-rom-mammals-76484	CA	-81.6333333	43.6333333	21	10	1975	VERTNET
http://portal.vertnet.org/o/rom/mammals?id=uri-catalog-rom-mammals-76495	CA	-81.6333333	43.6333333	6	11	1975	VERTNET
http://portal.vertnet.org/o/rom/mammals?id=uri-catalog-rom-mammals-76501	CA	-81.6333333	43.6333333	8	11	1975	VERTNET
http://portal.vertnet.org/o/rom/mammals?id=uri-catalog-rom-mammals-76511	CA	-81.6333333	43.6333333	21	10	1975	VERTNET
http://portal.vertnet.org/o/rom/mammals?id=uri-catalog-rom-mammals-76513	CA	-81.6333333	43.6333333	24	10	1975	VERTNET
http://portal.vertnet.org/o/rom/mammals?id=uri-catalog-rom-mammals-76514	CA	-81.6333333	43.6333333	5	11	1975	VERTNET
http://portal.vertnet.org/o/rom/mammals?id=uri-catalog-rom-mammals-76516	CA	-81.6333333	43.6333333	10	11	1975	VERTNET
http://portal.vertnet.org/o/rom/mammals?id=uri-catalog-rom-mammals-90539	CA	-81.6333333	43.6333333	14	10	1975	VERTNET
http://portal.vertnet.org/o/rom/mammals?id=uri-catalog-rom-mammals-90551	CA	-81.6333333	43.6333333	29	10	1975	VERTNET
http://portal.vertnet.org/o/rom/mammals?id=uri-catalog-rom-mammals-90558	CA	-81.6333333	43.6333333	29	10	1975	VERTNET
http://portal.vertnet.org/o/rom/mammals?id=uri-catalog-rom-mammals-90559	CA	-81.6333333	43.6333333	25	10	1975	VERTNET
http://portal.vertnet.org/o/rom/mammals?id=uri-catalog-rom-mammals-90571	CA	-81.6333333	43.6333333	29	10	1975	VERTNET
http://portal.vertnet.org/o/rom/mammals?id=uri-catalog-rom-mammals-90587	CA	-81.6333333	43.6333333	25	10	1975	VERTNET
http://portal.vertnet.org/o/rom/mammals?id=uri-catalog-rom-mammals-90609	CA	-81.6333333	43.6333333	15	10	1975	VERTNET
http://portal.vertnet.org/o/rom/mammals?id=uri-catalog-rom-mammals-90611	CA	-81.6333333	43.6333333	13	10	1975	VERTNET
http://portal.vertnet.org/o/rom/mammals?id=uri-catalog-rom-mammals-76350	CA	-81.6333333	43.6333333	15	11	1975	VERTNET
http://portal.vertnet.org/o/rom/mammals?id=uri-catalog-rom-mammals-76351	CA	-81.6333333	43.6333333	22	11	1975	VERTNET
http://portal.vertnet.org/o/rom/mammals?id=uri-catalog-rom-mammals-76359	CA	-81.6333333	43.6333333	17	11	1975	VERTNET
http://portal.vertnet.org/o/rom/mammals?id=uri-catalog-rom-mammals-76360	CA	-81.6333333	43.6333333	17	11	1975	VERTNET
http://portal.vertnet.org/o/rom/mammals?id=uri-catalog-rom-mammals-76393	CA	-81.6333333	43.6333333	10	11	1975	VERTNET
http://portal.vertnet.org/o/rom/mammals?id=uri-catalog-rom-mammals-76398	CA	-81.6333333	43.6333333	23	10	1975	VERTNET
http://portal.vertnet.org/o/rom/mammals?id=uri-catalog-rom-mammals-76399	CA	-81.6333333	43.6333333	12	11	1975	VERTNET
http://portal.vertnet.org/o/rom/mammals?id=uri-catalog-rom-mammals-76400	CA	-81.6333333	43.6333333	5	11	1975	VERTNET
http://portal.vertnet.org/o/rom/mammals?id=uri-catalog-rom-mammals-76413	CA	-81.6333333	43.6333333	25	11	1975	VERTNET
http://portal.vertnet.org/o/rom/mammals?id=uri-catalog-rom-mammals-76426	CA	-81.6333333	43.6333333	24	10	1975	VERTNET
http://portal.vertnet.org/o/rom/mammals?id=uri-catalog-rom-mammals-76430	CA	-81.6333333	43.6333333	22	11	1975	VERTNET
http://portal.vertnet.org/o/rom/mammals?id=uri-catalog-rom-mammals-76433	CA	-81.6333333	43.6333333	5	11	1975	VERTNET
http://portal.vertnet.org/o/rom/mammals?id=uri-catalog-rom-mammals-76443	CA	-81.6333333	43.6333333	23	10	1975	VERTNET
http://portal.vertnet.org/o/rom/mammals?id=uri-catalog-rom-mammals-76446	CA	-81.6333333	43.6333333	23	10	1975	VERTNET
http://portal.vertnet.org/o/rom/mammals?id=uri-catalog-rom-mammals-76451	CA	-81.6333333	43.6333333	20	10	1975	VERTNET
http://portal.vertnet.org/o/rom/mammals?id=uri-catalog-rom-mammals-76452	CA	-81.6333333	43.6333333	15	11	1975	VERTNET
http://portal.vertnet.org/o/rom/mammals?id=uri-catalog-rom-mammals-76463	CA	-81.6333333	43.6333333	19	10	1975	VERTNET
http://portal.vertnet.org/o/rom/mammals?id=uri-catalog-rom-mammals-76465	CA	-81.6333333	43.6333333	15	11	1975	VERTNET
http://portal.vertnet.org/o/rom/mammals?id=uri-catalog-rom-mammals-76468	CA	-81.6333333	43.6333333	20	10	1975	VERTNET
http://portal.vertnet.org/o/rom/mammals?id=uri-catalog-rom-mammals-76491	CA	-81.6333333	43.6333333	10	11	1975	VERTNET
http://portal.vertnet.org/o/rom/mammals?id=uri-catalog-rom-mammals-76498	CA	-81.6333333	43.6333333	21	10	1975	VERTNET
http://portal.vertnet.org/o/rom/mammals?id=uri-catalog-rom-mammals-76499	CA	-81.6333333	43.6333333	13	10	1975	VERTNET
http://portal.vertnet.org/o/rom/mammals?id=uri-catalog-rom-mammals-76504	CA	-81.6333333	43.6333333	14	10	1975	VERTNET
http://portal.vertnet.org/o/rom/mammals?id=uri-catalog-rom-mammals-76512	CA	-81.6333333	43.6333333	22	10	1975	VERTNET
http://portal.vertnet.org/o/rom/mammals?id=uri-catalog-rom-mammals-76515	CA	-81.6333333	43.6333333	22	10	1975	VERTNET
http://portal.vertnet.org/o/rom/mammals?id=uri-catalog-rom-mammals-76517	CA	-81.6333333	43.6333333	24	11	1975	VERTNET
http://portal.vertnet.org/o/rom/mammals?id=uri-catalog-rom-mammals-76518	CA	-81.6333333	43.6333333	24	11	1975	VERTNET
http://portal.vertnet.org/o/rom/mammals?id=uri-catalog-rom-mammals-76519	CA	-81.6333333	43.6333333	24	11	1975	VERTNET
http://portal.vertnet.org/o/rom/mammals?id=uri-catalog-rom-mammals-76523	CA	-81.6333333	43.6333333	6	11	1975	VERTNET
http://portal.vertnet.org/o/rom/mammals?id=uri-catalog-rom-mammals-90542	CA	-81.6333333	43.6333333	25	10	1975	VERTNET
http://portal.vertnet.org/o/rom/mammals?id=uri-catalog-rom-mammals-90556	CA	-81.6333333	43.6333333	5	11	1975	VERTNET
http://portal.vertnet.org/o/rom/mammals?id=uri-catalog-rom-mammals-90566	CA	-81.6333333	43.6333333	28	10	1975	VERTNET
http://portal.vertnet.org/o/rom/mammals?id=uri-catalog-rom-mammals-90595	CA	-81.6333333	43.6333333	28	10	1975	VERTNET
http://portal.vertnet.org/o/rom/mammals?id=uri-catalog-rom-mammals-90608	CA	-81.6333333	43.6333333	25	10	1975	VERTNET
http://portal.vertnet.org/o/rom/mammals?id=uri-catalog-rom-mammals-75773	CA	-79.35	43.65		6	1964	VERTNET
http://portal.vertnet.org/o/rom/mammals?id=uri-catalog-rom-mammals-75762	CA	-79.35	43.65			1967	VERTNET
http://portal.vertnet.org/o/rom/mammals?id=uri-catalog-rom-mammals-75761	CA	-79.35	43.65			1967	VERTNET
http://portal.vertnet.org/o/rom/mammals?id=uri-catalog-rom-mammals-75763	CA	-79.35	43.65			1967	VERTNET
http://portal.vertnet.org/o/rom/mammals?id=uri-catalog-rom-mammals-75764	CA	-79.35	43.65			1967	VERTNET
http://portal.vertnet.org/o/rom/mammals?id=uri-catalog-rom-mammals-90515	CA	-79.3833333	43.65	8	9	1984	VERTNET
http://portal.vertnet.org/o/rom/mammals?id=uri-catalog-rom-mammals-101864	CA	-79.372207	43.661222	2	6	1993	VERTNET
http://portal.vertnet.org/o/rom/mammals?id=uri-catalog-rom-mammals-101865	CA	-79.372207	43.661222	2	6	1993	VERTNET
http://portal.vertnet.org/o/rom/mammals?id=uri-catalog-rom-mammals-20940	CA	-79.3833333333333	43.6666666666667	3	4	1951	VERTNET
http://portal.vertnet.org/o/rom/mammals?id=uri-catalog-rom-mammals-27954	CA	-79.3833333	43.6666667	22	10	1957	VERTNET
http://portal.vertnet.org/o/rom/mammals?id=uri-catalog-rom-mammals-111468	CA	-79.3833333	43.6666667		1	1999	VERTNET
http://portal.vertnet.org/o/rom/mammals?id=uri-catalog-rom-mammals-111467	CA	-79.3833333333333	43.6666667	28	1	1999	VERTNET
http://portal.vertnet.org/o/rom/mammals?id=uri-catalog-rom-mammals-89176	CA	-80.25	43.6666667	1	10	1983	VERTNET
http://portal.vertnet.org/o/rom/mammals?id=uri-catalog-rom-mammals-76354	CA	-81.45	43.6666667	15	11	1975	VERTNET
http://portal.vertnet.org/o/rom/mammals?id=uri-catalog-rom-mammals-76358	CA	-81.45	43.6666667	15	11	1975	VERTNET
http://portal.vertnet.org/o/rom/mammals?id=uri-catalog-rom-mammals-76422	CA	-81.45	43.6666667	3	11	1975	VERTNET
http://portal.vertnet.org/o/rom/mammals?id=uri-catalog-rom-mammals-76497	CA	-81.45	43.6666667	20	11	1975	VERTNET
http://portal.vertnet.org/o/rom/mammals?id=uri-catalog-rom-mammals-76508	CA	-81.45	43.6666667	10	11	1975	VERTNET
http://portal.vertnet.org/o/rom/mammals?id=uri-catalog-rom-mammals-90546	CA	-81.45	43.6666667	4	11	1975	VERTNET
http://portal.vertnet.org/o/rom/mammals?id=uri-catalog-rom-mammals-90555	CA	-81.45	43.6666667	4	11	1975	VERTNET
http://portal.vertnet.org/o/rom/mammals?id=uri-catalog-rom-mammals-90573	CA	-81.45	43.6666667	4	11	1975	VERTNET
http://portal.vertnet.org/o/rom/mammals?id=uri-catalog-rom-mammals-90576	CA	-81.45	43.6666667	29	10	1975	VERTNET
http://portal.vertnet.org/o/rom/mammals?id=uri-catalog-rom-mammals-90580	CA	-81.45	43.6666667	28	10	1975	VERTNET
http://portal.vertnet.org/o/rom/mammals?id=uri-catalog-rom-mammals-90589	CA	-81.45	43.6666667	4	11	1975	VERTNET
http://portal.vertnet.org/o/rom/mammals?id=uri-catalog-rom-mammals-76342	CA	-81.45	43.6666667	15	11	1975	VERTNET
http://portal.vertnet.org/o/rom/mammals?id=uri-catalog-rom-mammals-76396	CA	-81.45	43.6666667	28	11	1975	VERTNET
http://portal.vertnet.org/o/rom/mammals?id=uri-catalog-rom-mammals-76404	CA	-81.45	43.6666667	6	11	1975	VERTNET
http://portal.vertnet.org/o/rom/mammals?id=uri-catalog-rom-mammals-76464	CA	-81.45	43.6666667	10	11	1975	VERTNET
http://portal.vertnet.org/o/rom/mammals?id=uri-catalog-rom-mammals-90594	CA	-81.45	43.6666667	4	11	1975	VERTNET
http://portal.vertnet.org/o/rom/mammals?id=uri-catalog-rom-mammals-90597	CA	-81.45	43.6666667	4	11	1975	VERTNET
http://portal.vertnet.org/o/cmn/cmnma?id=74f67fbb-1e9a-e9a4-00ba-9a4517d51f1a	CA	-79.816667	43.666667	5	8	1962	VERTNET
http://portal.vertnet.org/o/rom/mammals?id=uri-catalog-rom-mammals-86962	CA	-79.65953	43.70409	20	2	1981	VERTNET
http://portal.vertnet.org/o/lsumz/mammals?id=urn-catalog-lsumz-mammals-6105	CA	-79.359	43.713	3	4	1951	VERTNET
http://portal.vertnet.org/o/rom/mammals?id=uri-catalog-rom-mammals-101847	CA	-79.35945	43.71347	6	4	1993	VERTNET
http://portal.vertnet.org/o/rom/mammals?id=uri-catalog-rom-mammals-32218	CA	-79.35	43.7166667	26	10	1952	VERTNET
http://portal.vertnet.org/o/rom/mammals?id=uri-catalog-rom-mammals-76344	CA	-81.1666667	43.7166667	17	11	1975	VERTNET
http://portal.vertnet.org/o/rom/mammals?id=uri-catalog-rom-mammals-76347	CA	-81.1666667	43.7166667	18	11	1975	VERTNET
http://portal.vertnet.org/o/rom/mammals?id=uri-catalog-rom-mammals-76353	CA	-81.1666667	43.7166667	15	11	1975	VERTNET
http://portal.vertnet.org/o/rom/mammals?id=uri-catalog-rom-mammals-76391	CA	-81.1666667	43.7166667	15	11	1975	VERTNET
http://portal.vertnet.org/o/rom/mammals?id=uri-catalog-rom-mammals-76423	CA	-81.1666667	43.7166667	27	11	1975	VERTNET
http://portal.vertnet.org/o/rom/mammals?id=uri-catalog-rom-mammals-76437	CA	-81.1666667	43.7166667	16	10	1975	VERTNET
http://portal.vertnet.org/o/rom/mammals?id=uri-catalog-rom-mammals-90548	CA	-81.1666667	43.7166667	13	10	1975	VERTNET
http://portal.vertnet.org/o/rom/mammals?id=uri-catalog-rom-mammals-90560	CA	-81.1666667	43.7166667	14	10	1975	VERTNET
http://portal.vertnet.org/o/rom/mammals?id=uri-catalog-rom-mammals-90568	CA	-81.1666667	43.7166667	24	10	1975	VERTNET
http://portal.vertnet.org/o/rom/mammals?id=uri-catalog-rom-mammals-90577	CA	-81.1666667	43.7166667	24	10	1975	VERTNET
http://portal.vertnet.org/o/rom/mammals?id=uri-catalog-rom-mammals-90592	CA	-81.1666667	43.7166667	5	11	1975	VERTNET
http://portal.vertnet.org/o/rom/mammals?id=uri-catalog-rom-mammals-90598	CA	-81.1666667	43.7166667	28	10	1975	VERTNET
http://portal.vertnet.org/o/rom/mammals?id=uri-catalog-rom-mammals-90610	CA	-81.1666667	43.7166667	4	11	1975	VERTNET
http://portal.vertnet.org/o/rom/mammals?id=uri-catalog-rom-mammals-76366	CA	-81.1666667	43.7166667	11	11	1975	VERTNET
http://portal.vertnet.org/o/rom/mammals?id=uri-catalog-rom-mammals-76431	CA	-81.1666667	43.7166667	14	10	1975	VERTNET
http://portal.vertnet.org/o/rom/mammals?id=uri-catalog-rom-mammals-90540	CA	-81.1666667	43.7166667	25	10	1975	VERTNET
http://portal.vertnet.org/o/rom/mammals?id=uri-catalog-rom-mammals-90541	CA	-81.1666667	43.7166667	6	11	1975	VERTNET
http://portal.vertnet.org/o/rom/mammals?id=uri-catalog-rom-mammals-90550	CA	-81.1666667	43.7166667	25	10	1975	VERTNET
http://portal.vertnet.org/o/rom/mammals?id=uri-catalog-rom-mammals-90567	CA	-81.1666667	43.7166667	24	10	1975	VERTNET
http://portal.vertnet.org/o/rom/mammals?id=uri-catalog-rom-mammals-90574	CA	-81.1666667	43.7166667	14	10	1975	VERTNET
http://portal.vertnet.org/o/rom/mammals?id=uri-catalog-rom-mammals-90582	CA	-81.1666667	43.7166667	12	10	1975	VERTNET
http://portal.vertnet.org/o/rom/mammals?id=uri-catalog-rom-mammals-90586	CA	-81.1666667	43.7166667	30	10	1975	VERTNET
http://portal.vertnet.org/o/rom/mammals?id=uri-catalog-rom-mammals-90588	CA	-81.1666667	43.7166667	14	10	1975	VERTNET
http://portal.vertnet.org/o/rom/mammals?id=uri-catalog-rom-mammals-90593	CA	-81.1666667	43.7166667	11	10	1975	VERTNET
http://portal.vertnet.org/o/rom/mammals?id=uri-catalog-rom-mammals-90601	CA	-81.1666667	43.7166667	30	10	1975	VERTNET
http://portal.vertnet.org/o/rom/mammals?id=uri-catalog-rom-mammals-90604	CA	-81.1666667	43.7166667	30	10	1975	VERTNET
http://portal.vertnet.org/o/rom/mammals?id=uri-catalog-rom-mammals-25630	CA	-79.93596	43.71842	13	6	1954	VERTNET
http://portal.vertnet.org/o/rom/mammals?id=uri-catalog-rom-mammals-90545	CA	-80.9166667	43.7833333	11	11	1975	VERTNET
http://portal.vertnet.org/o/rom/mammals?id=uri-catalog-rom-mammals-90603	CA	-80.9166667	43.7833333	29	10	1975	VERTNET
http://portal.vertnet.org/o/rom/mammals?id=uri-catalog-rom-mammals-76382	CA	-81.2833333	43.7833333	18	11	1975	VERTNET
http://portal.vertnet.org/o/rom/mammals?id=uri-catalog-rom-mammals-90575	CA	-81.2833333	43.7833333	6	11	1975	VERTNET
http://portal.vertnet.org/o/rom/mammals?id=uri-catalog-rom-mammals-31180	CA	-79.1333333	43.8	11	9	1959	VERTNET
http://portal.vertnet.org/o/rom/mammals?id=uri-catalog-rom-mammals-54900	CA	-79.12452	43.80531	11	10	1968	VERTNET
http://portal.vertnet.org/o/rom/mammals?id=uri-catalog-rom-mammals-76343	CA	-81.4166667	43.8333333	19	11	1975	VERTNET
http://portal.vertnet.org/o/rom/mammals?id=uri-catalog-rom-mammals-76369	CA	-81.4166667	43.8333333	19	11	1975	VERTNET
http://portal.vertnet.org/o/rom/mammals?id=uri-catalog-rom-mammals-76478	CA	-81.4166667	43.8333333	19	11	1975	VERTNET
http://portal.vertnet.org/o/rom/mammals?id=uri-catalog-rom-mammals-54950	CA	-79.09052	43.83548		9	1968	VERTNET
http://portal.vertnet.org/o/rom/mammals?id=uri-catalog-rom-mammals-27928	CA	-79.2666667	43.8666667	25	6	1957	VERTNET
http://portal.vertnet.org/o/rom/mammals?id=uri-catalog-rom-mammals-90590	CA	-81.5166667	43.8666667	28	10	1975	VERTNET
http://portal.vertnet.org/o/rom/mammals?id=uri-catalog-rom-mammals-90591	CA	-81.5166667	43.8666667	29	10	1975	VERTNET
http://portal.vertnet.org/o/rom/mammals?id=uri-catalog-rom-mammals-76500	CA	-81.25	43.8833333	22	11	1975	VERTNET
http://portal.vertnet.org/o/rom/mammals?id=uri-catalog-rom-mammals-76472	CA	-81.05	43.9	19	10	1975	VERTNET
http://portal.vertnet.org/o/rom/mammals?id=uri-catalog-rom-mammals-76521	CA	-81.05	43.9	22	10	1975	VERTNET
http://portal.vertnet.org/o/rom/mammals?id=uri-catalog-rom-mammals-54901	CA	-79.0833333	43.9166667	27	10	1968	VERTNET
http://portal.vertnet.org/o/rom/mammals?id=uri-catalog-rom-mammals-27904	CA	-80.1	43.9166667	18	5	1957	VERTNET
http://portal.vertnet.org/o/rom/mammals?id=uri-catalog-rom-mammals-76364	CA	-81.6333333	43.9166667	18	11	1975	VERTNET
http://portal.vertnet.org/o/rom/mammals?id=uri-catalog-rom-mammals-76434	CA	-81.6333333	43.9166667	1	12	1975	VERTNET
http://portal.vertnet.org/o/rom/mammals?id=uri-catalog-rom-mammals-76438	CA	-81.6333333	43.9166667	24	10	1975	VERTNET
http://portal.vertnet.org/o/rom/mammals?id=uri-catalog-rom-mammals-76510	CA	-81.6333333	43.9166667	22	11	1975	VERTNET
http://portal.vertnet.org/o/rom/mammals?id=uri-catalog-rom-mammals-76348	CA	-81.6333333	43.9166667	11	11	1975	VERTNET
http://portal.vertnet.org/o/rom/mammals?id=uri-catalog-rom-mammals-76386	CA	-81.6333333	43.9166667	18	11	1975	VERTNET
http://portal.vertnet.org/o/rom/mammals?id=uri-catalog-rom-mammals-76428	CA	-81.6333333	43.9166667	20	11	1975	VERTNET
http://portal.vertnet.org/o/rom/mammals?id=uri-catalog-rom-mammals-76429	CA	-81.6333333	43.9166667	20	11	1975	VERTNET
http://portal.vertnet.org/o/rom/mammals?id=uri-catalog-rom-mammals-27551	CA	-79.45	43.9333333	20	5	1956	VERTNET
http://portal.vertnet.org/o/rom/mammals?id=uri-catalog-rom-mammals-22459	CA	-80.05	43.9833333	28	8	1952	VERTNET
http://portal.vertnet.org/o/rom/mammals?id=uri-catalog-rom-mammals-96928	CA	-78.02719	43.99082	9	10	1989	VERTNET
http://portal.vertnet.org/o/rom/mammals?id=uri-catalog-rom-mammals-76420	CA	-81.3	44	23	10	1975	VERTNET
http://portal.vertnet.org/o/rom/mammals?id=uri-catalog-rom-mammals-90564	CA	-81.3	44	28	10	1975	VERTNET
http://portal.vertnet.org/o/rom/mammals?id=uri-catalog-rom-mammals-90600	CA	-81.3	44	28	10	1975	VERTNET
http://portal.vertnet.org/o/rom/mammals?id=uri-catalog-rom-mammals-76370	CA	-81.3	44	23	10	1975	VERTNET
http://portal.vertnet.org/o/rom/mammals?id=uri-catalog-rom-mammals-90585	CA	-81.45	44	28	10	1975	VERTNET
http://portal.vertnet.org/o/rom/mammals?id=uri-catalog-rom-mammals-90569	CA	-81.45	44	28	10	1975	VERTNET
http://portal.vertnet.org/o/rom/mammals?id=uri-catalog-rom-mammals-90607	CA	-81.1333333	44.2	28	10	1975	VERTNET
http://portal.vertnet.org/o/rom/mammals?id=uri-catalog-rom-mammals-116767	CA	-79.69434	44.38542			2004	VERTNET
http://portal.vertnet.org/o/rom/mammals?id=uri-catalog-rom-mammals-60159	CA	-78.75	44.6833333	25	5	1971	VERTNET
http://portal.vertnet.org/o/cmn/cmnma?id=f7e0c00d-07fc-7fc4-3ab6-3c96b6a12c11	CA	-75.797222	44.981111	17	7	1965	VERTNET
http://portal.vertnet.org/o/cmn/cmnma?id=af553d25-8ef1-ef14-2bb7-5e2d3b4104cd	CA	-75.8	44.983333	26	4	1960	VERTNET
http://portal.vertnet.org/o/cmn/cmnma?id=b180bd0f-6253-2534-0080-4e18448761ab	CA	-75.8	44.983333	26	4	1960	VERTNET
http://portal.vertnet.org/o/cmn/cmnma?id=3ca86f36-89da-9da4-0188-40e946d6f70c	CA	-75.643333	45.016944	27	4	1982	VERTNET
http://portal.vertnet.org/o/cmn/cmnma?id=4b420e2c-1a7c-a7c4-67b1-a39cd8efe7e8	CA	-75.716667	45.033333	28	7	1961	VERTNET
http://portal.vertnet.org/o/cmn/cmnma?id=29ea7a3e-ccf4-cf44-35b9-a55d90348e0f	CA	-75.716667	45.033333		6	1961	VERTNET
http://portal.vertnet.org/o/cmn/cmnma?id=3b3c2c48-e1fb-1fb4-55a6-9c368095977c	CA	-67.05	45.083333	29	8	1959	VERTNET
http://portal.vertnet.org/o/cmn/cmnma?id=70f3c67e-d2d3-2d34-6f9c-d263eb219435	CA	-67.05	45.083333	27	8	1959	VERTNET
http://portal.vertnet.org/o/cmn/cmnma?id=ba4f51f5-fd6b-d6b4-bea8-69f5ecea755b	CA	-67.05	45.083333	1	9	1959	VERTNET
http://portal.vertnet.org/o/cmn/cmnma?id=d1901f58-50eb-0eb4-2ca5-dd9fa7c27bca	CA	-67.05	45.083333	29	8	1959	VERTNET
http://portal.vertnet.org/o/cmn/cmnma?id=00d569e9-2692-6924-73bf-12cc58492241	CA	-75.715	45.131389	21	7	1982	VERTNET
http://portal.vertnet.org/o/cmn/cmnma?id=ae79ea4b-fecd-ecd4-e6be-dc3248a4f73d	CA	-75.608333	45.143611	14	11	1982	VERTNET
http://portal.vertnet.org/o/cmn/cmnma?id=b59a9791-58d0-8d04-d7a7-9294d521c37c	CA	-72.366667	45.15	13	7	1966	VERTNET
http://portal.vertnet.org/o/cmn/cmnma?id=a61606fd-fded-ded4-c4bf-da6853de1e3d	CA	-72.298889	45.153611	15	7	1966	VERTNET
http://portal.vertnet.org/o/rom/mammals?id=uri-catalog-rom-mammals-61517	CA	-78.9	45.2333333	27	8	1971	VERTNET
http://portal.vertnet.org/o/cmn/cmnma?id=58cc408c-6379-3794-0d86-c906363694f5	CA	-75.616667	45.25	6	4	1977	VERTNET
http://portal.vertnet.org/o/cmn/cmnma?id=5a1c96bd-0587-5874-03b3-a7067a8820db	CA	-75.918333	45.257222	8	9	1982	VERTNET
http://portal.vertnet.org/o/cmn/cmnma?id=f8f962ab-cfba-fba4-f0bd-b282d515a03e	CA	-75.918333	45.257222	31	8	1982	VERTNET
http://portal.vertnet.org/o/cmn/cmnma?id=15d8861d-f743-7434-9796-f4a632c541bb	CA	-75.6	45.266667	6	10	1977	VERTNET
http://portal.vertnet.org/o/cmn/cmnma?id=cd0c6086-a4c1-4c14-649b-3b81ff460ce9	CA	-75.6	45.266667	12	9	1981	VERTNET
http://portal.vertnet.org/o/cmn/cmnma?id=3330181e-b7d3-7d34-0c90-3cc3fb5ea9a1	CA	-75.6	45.283333	27	9	1978	VERTNET
http://portal.vertnet.org/o/cmn/cmnma?id=704327b1-47c0-7c04-48aa-b105925e487a	CA	-75.6	45.283333	5	10	1981	VERTNET
http://portal.vertnet.org/o/cmn/cmnma?id=6a85468d-d984-9844-fb85-f18679c9513c	CA	-75.666667	45.316667	15	9	1977	VERTNET
http://portal.vertnet.org/o/cmn/cmnma?id=364b7cd6-9d66-d664-0295-bb6509123600	CA	-75.666667	45.316667	7	4	1978	VERTNET
http://portal.vertnet.org/o/omnh/mammals?id=urn-catalog-omnh-mammals-64309	CA	-75.75761	45.317681	25	12	1991	VERTNET
http://portal.vertnet.org/o/cmn/cmnma?id=24d6f2c4-9abb-abb4-dfb9-36c8599ea281	CA	-75.633333	45.3375	15	9	1977	VERTNET
http://portal.vertnet.org/o/cmn/cmnma?id=6983d127-5396-3964-899e-d892b8394b93	CA	-75.7	45.416667	20	7	1973	VERTNET
http://portal.vertnet.org/o/cmn/cmnma?id=b67890f4-57e3-7e34-3783-4981b3b0d888	CA	-75.7	45.416667			1975	VERTNET
http://portal.vertnet.org/o/cmn/cmnma?id=68c456bd-df15-f154-5793-d074e45b700d	CA	-75.666667	45.433333	19	9	1973	VERTNET
http://portal.vertnet.org/o/cmn/cmnma?id=d4f443e3-9797-7974-a69d-aed955a31c6e	CA	-74.141944	45.456389	1	6	1980	VERTNET
http://portal.vertnet.org/o/cmn/cmnma?id=0e041eab-09bd-9bd4-5b96-62eed7f88ab2	CA	-78.233333	45.5	12	11	1976	VERTNET
http://portal.vertnet.org/o/rom/mammals?id=uri-catalog-rom-mammals-88247	CA	-80.0833333	45.6333333	19	3	1983	VERTNET
http://portal.vertnet.org/o/rom/mammals?id=uri-catalog-rom-mammals-76410	CA	-81.6333333	45.7666667	19	10	1975	VERTNET
http://portal.vertnet.org/o/rom/mammals?id=uri-catalog-rom-mammals-76421	CA	-81.6333333	45.7666667	20	10	1975	VERTNET
http://portal.vertnet.org/o/rom/mammals?id=uri-catalog-rom-mammals-76439	CA	-81.6333333	45.7666667	19	10	1975	VERTNET
http://portal.vertnet.org/o/rom/mammals?id=uri-catalog-rom-mammals-90565	CA	-81.6333333	45.7666667	5	11	1975	VERTNET
http://portal.vertnet.org/o/rom/mammals?id=uri-catalog-rom-mammals-90599	CA	-81.6333333	45.7666667	30	10	1975	VERTNET
http://portal.vertnet.org/o/rom/mammals?id=uri-catalog-rom-mammals-90605	CA	-81.6333333	45.7666667	29	10	1975	VERTNET
http://portal.vertnet.org/o/rom/mammals?id=uri-catalog-rom-mammals-76442	CA	-81.6333333	45.7666667	20	10	1975	VERTNET
http://portal.vertnet.org/o/rom/mammals?id=uri-catalog-rom-mammals-76524	CA	-81.6333333	45.7666667	10	10	1975	VERTNET
http://portal.vertnet.org/o/rom/mammals?id=uri-catalog-rom-mammals-86069	CA	-80.2166667	45.95	27	10	1980	VERTNET
http://portal.vertnet.org/o/cmn/cmnma?id=225dcda4-2b6b-b6b4-3cb7-1a31dd390037	CA	-76.066667	46.1	27	5	1958	VERTNET
http://portal.vertnet.org/o/cmn/cmnma?id=a4e2ebd0-2c9b-c9b4-33a1-6cf3941bd6bd	CA	-76.066667	46.1	27	5	1958	VERTNET
http://portal.vertnet.org/o/cmn/cmnma?id=a3a70259-30b6-0b64-7fa4-0c48af58a826	CA	-70.15	46.65	1	11	1957	VERTNET
http://portal.vertnet.org/o/cmn/cmnma?id=23b7fe44-9d51-d514-b595-849433c248cc	CA	-70.15	46.65		10	1958	VERTNET
http://portal.vertnet.org/o/cmn/cmnma?id=aae5279d-b93c-93c4-758c-b5388a3619e4	CA	-71.399722	46.701111		11	1965	VERTNET
http://portal.vertnet.org/o/cmn/cmnma?id=33312306-6e41-e414-37b1-18edb5c82258	CA	-70.583333	46.75		8	1964	VERTNET
http://portal.vertnet.org/o/ku/kum?id=9378c02d-1ed8-11e3-bfac-90b11c41863e	CA	-123.55	48.4667	19	8	1960	VERTNET
http://portal.vertnet.org/o/rom/mammals?id=uri-catalog-rom-mammals-74768	CA	-86.2666667	48.55		11	1986	VERTNET
http://portal.vertnet.org/o/rom/mammals?id=uri-catalog-rom-mammals-74769	CA	-85.2833333	48.6	3	7	1975	VERTNET
http://portal.vertnet.org/o/rom/mammals?id=uri-catalog-rom-mammals-83003	CA	-91.6166667	48.6833333	23	11	1978	VERTNET
http://portal.vertnet.org/o/rom/mammals?id=uri-catalog-rom-mammals-77157	CA	-94.1666667	48.6833333	4	9	1976	VERTNET
http://portal.vertnet.org/o/ubcbbm/ctc?id=urn-catalog-ubcbbm-ctc-m006506	CA	-123.148056	48.784167	25	8	1954	VERTNET
http://portal.vertnet.org/o/ubcbbm/ctc?id=urn-catalog-ubcbbm-ctc-m006507	CA	-123.148056	48.784167	25	8	1954	VERTNET
http://portal.vertnet.org/o/ubcbbm/ctc?id=urn-catalog-ubcbbm-ctc-m006752	CA	-123.148056	48.784167	26	8	1955	VERTNET
http://portal.vertnet.org/o/ubcbbm/ctc?id=urn-catalog-ubcbbm-ctc-m007030	CA	-123.148056	48.784167	15	3	1956	VERTNET
http://portal.vertnet.org/o/ubcbbm/ctc?id=urn-catalog-ubcbbm-ctc-m007476	CA	-123.148056	48.784167		8	1956	VERTNET
http://portal.vertnet.org/o/rom/mammals?id=uri-catalog-rom-mammals-28274	CA	-88.53647	48.82083	8	5	1958	VERTNET
http://collections.peabody.yale.edu/search/Record/YPM-MAM-001781	CA	-122.27	49	16	10	1954	VERTNET
http://collections.peabody.yale.edu/search/Record/YPM-MAM-001779	CA	-122.27	49		1	1955	VERTNET
http://collections.peabody.yale.edu/search/Record/YPM-MAM-001780	CA	-122.3000	49.0333	17	12	1954	VERTNET
http://portal.vertnet.org/o/cmn/cmnma?id=d03b127a-abe8-be84-80ab-26d4dab63a11	CA	-105.933333	49.033333	12	7	1978	VERTNET
http://portal.vertnet.org/o/ubcbbm/ctc?id=urn-catalog-ubcbbm-ctc-m006252	CA	-122.285092	49.056798	13	9	1951	VERTNET
http://portal.vertnet.org/o/ubcbbm/ctc?id=urn-catalog-ubcbbm-ctc-m008726	CA	-122.732975	49.100097		2	1963	VERTNET
http://portal.vertnet.org/o/cmn/cmnma?id=2f3a5dd8-788c-88c4-efa3-ee023fde9d6f	CA	-123.966667	49.166667	31	8	1958	VERTNET
http://portal.vertnet.org/o/ubcbbm/ctc?id=urn-catalog-ubcbbm-ctc-m007474	CA	-123.113521	49.261096		10	1958	VERTNET
http://portal.vertnet.org/o/ubcbbm/ctc?id=urn-catalog-ubcbbm-ctc-m007475	CA	-123.113521	49.261096		12	1959	VERTNET
http://portal.vertnet.org/o/ubcbbm/ctc?id=urn-catalog-ubcbbm-ctc-m013485	CA	-123.113521	49.261096	12	12	1981	VERTNET
http://portal.vertnet.org/o/ubcbbm/ctc?id=urn-catalog-ubcbbm-ctc-m016281	CA	-123.113521	49.261096	12	12	1981	VERTNET
http://portal.vertnet.org/o/ubcbbm/ctc?id=urn-catalog-ubcbbm-ctc-m009087	CA	-123.250567	49.263456	24	1	1965	VERTNET
http://portal.vertnet.org/o/ubcbbm/ctc?id=urn-catalog-ubcbbm-ctc-m004124	CA	-123.199824	49.264199	22	2	1952	VERTNET
http://portal.vertnet.org/o/rom/mammals?id=uri-catalog-rom-mammals-76387	CA	-84.7482186	49.2678238	18	11	1975	VERTNET
http://portal.vertnet.org/o/rom/mammals?id=uri-catalog-rom-mammals-76483	CA	-84.7482186	49.2678238	5	11	1975	VERTNET
http://portal.vertnet.org/o/rom/mammals?id=uri-catalog-rom-mammals-90544	CA	-84.7482186	49.2678238	28	10	1975	VERTNET
http://portal.vertnet.org/o/rom/mammals?id=uri-catalog-rom-mammals-76485	CA	-84.7482186	49.2678238	2	12	1975	VERTNET
http://portal.vertnet.org/o/rom/mammals?id=uri-catalog-rom-mammals-76490	CA	-84.7482186	49.2678238	27	11	1975	VERTNET
http://portal.vertnet.org/o/rom/mammals?id=uri-catalog-rom-mammals-76494	CA	-84.7482186	49.2678238	15	11	1975	VERTNET
http://portal.vertnet.org/o/rom/mammals?id=uri-catalog-rom-mammals-76505	CA	-84.7482186	49.2678238	2	11	1975	VERTNET
http://portal.vertnet.org/o/rom/mammals?id=uri-catalog-rom-mammals-90538	CA	-84.7482186	49.2678238	26	10	1975	VERTNET
http://portal.vertnet.org/o/rom/mammals?id=uri-catalog-rom-mammals-90543	CA	-84.7482186	49.2678238	28	10	1975	VERTNET
http://portal.vertnet.org/o/rom/mammals?id=uri-catalog-rom-mammals-90581	CA	-84.7482186	49.2678238	26	10	1975	VERTNET
http://portal.vertnet.org/o/rom/mammals?id=uri-catalog-rom-mammals-25570	CA	-91.9166667	50.1	10	2	1953	VERTNET
http://portal.vertnet.org/o/rom/mammals?id=uri-catalog-rom-mammals-31298	CA	-89.44965	50.29554		1	1960	VERTNET
http://portal.vertnet.org/o/ubcbbm/ctc?id=urn-catalog-ubcbbm-ctc-m005875	CA	-127.496659	50.720821	12	2	1951	VERTNET
	CH	8.037136	47.437016			2015	Mori et al.. 2015
	CH	8.173603	47.222437			2015	Mori et al.. 2015
	CH	7.152624	47.364489			2015	Mori et al.. 2015
	CH	7.326570	47.276664			2015	Mori et al.. 2015
	CH	6.969499	46.347266			2015	Mori et al.. 2015
	CH	8.575993	47.732922			2015	Mori et al.. 2015
	CH	8.786954	47.588998			2015	Mori et al.. 2015
	CH	9.184962	47.624211			2015	Mori et al.. 2015
1065340143	CR	-83.3830382296857	10.101124886399100	23	7	1963	GBIF
1339345117	CR	-84.15802	10.197352	29	9	2015	GBIF
1262388491	CR	-84.161866	10.203434	17	10	2015	GBIF
891087604	CR	-83.425884	10.298452	1	6	2012	GBIF
1839259340	CR	-85.841905	10.323483	13	12	2017	GBIF
1805376592	CR	-85.841905	10.323483	8	12	2017	GBIF
1880563852	CR	-85.338755	10.345166	24	6	2018	GBIF
1098897612	CR	-85.334297	10.383413	15	3	2015	GBIF
1227765476	CR	-85.837953	10.38765	29	12	2015	GBIF
1143522387	CR	-83.971363	10.403393	5	8	2015	GBIF
1453546666	CR	-85.106179	10.436352	1	8	2014	GBIF
899943646	CR	-85.106719	10.4376	21	12	2013	GBIF
899943535	CR	-85.140206	10.46013	10	12	2013	GBIF
1880666147	CR	-85.150575	10.463558	17	12	2013	GBIF
1065338584	CR	-85.7167	10.55	22	6	1963	GBIF
1805364004	CR	-85.668525	10.59052	5	11	2014	GBIF
1135527964	CR	-85.649055	10.643949	18	8	2014	GBIF
1837733869	CR	-83.471281	8.882527	26	6	2017	GBIF
923135701	CR	-84.042252	9.260469	17	2	2011	GBIF
1838007223	CR	-84.145274	9.380797	1	1	2013	GBIF
1457583055	CR	-84.145743	9.380961	8	5	2016	GBIF
1088905533	CR	-84.143854	9.381638	27	5	2009	GBIF
1227725920	CR	-84.144503	9.381883	10	1	2010	GBIF
1838007222	CR	-84.14609	9.381907	1	1	2013	GBIF
1453418747	CR	-84.144203	9.381988	4	1	2017	GBIF
1802614667	CR	-84.142541	9.382031	6	1	2017	GBIF
891019609	CR	-84.14463	9.382084	16	1	2012	GBIF
1932330003	CR	-84.143984	9.382089	29	12	2017	GBIF
1838007220	CR	-84.135876	9.383151	1	1	2013	GBIF
1668903445	CR	-84.141541	9.383694	16	2	2012	GBIF
1580314656	CR	-84.141541	9.383694	26	12	2014	GBIF
1339246561	CR	-84.141541	9.383694	20	12	2014	GBIF
1699388291	CR	-84.145617	9.383905	28	10	2017	GBIF
1847566188	CR	-84.144373	9.384456	20	5	2018	GBIF
1453478713	CR	-84.14445	9.384554	4	1	2017	GBIF
1944375142	CR	-84.146375	9.385975	7	9	2018	GBIF
1802714371	CR	-84.143974	9.389051	20	12	2017	GBIF
1802599861	CR	-84.143772	9.391484	20	11	2014	GBIF
1457577748	CR	-84.136988	9.392308	18	4	2011	GBIF
1453342387	CR	-84.136988	9.392308	13	6	2012	GBIF
1453372285	CR	-84.136988	9.392308	20	6	2016	GBIF
1703229034	CR	-84.136988	9.392308	20	6	2017	GBIF
1850934736	CR	-84.140646	9.393868	26	2	2015	GBIF
1273847129	CR	-84.206222	9.487383	17	6	2016	GBIF
1065419817	CR	-84.316666	9.516667	11	9	1964	GBIF
1065407773	CR	-84.316666	9.516667	11	9	1964	GBIF
923138591	CR	-84.658127	9.696821	4	3	2013	GBIF
1944381132	CR	-84.661493	9.705135	31	10	2018	GBIF
1914282845	CR	-84.94915	9.71878	28	9	2002	GBIF
1453214825	CR	-82.818203	9.728684	27	3	2016	GBIF
1668797090	CR	-82.827273	9.732688	21	1	2013	GBIF
1835305473	CR	-82.833824	9.733253	13	2	2014	GBIF
1453241327	CR	-82.812383	9.734954	11	10	2016	GBIF
1802616276	CR	-82.825822	9.735728	24	3	2017	GBIF
891754696	CR	-82.819376	9.735733	6	5	2009	GBIF
1806332457	CR	-82.838992	9.736527	28	3	2008	GBIF
923142947	CR	-82.817688	9.737482	18	3	2004	GBIF
923150351	CR	-82.817688	9.737482	1	9	2012	GBIF
1339388860	CR	-82.817688	9.737482	6	10	2015	GBIF
1932321377	CR	-82.8163	9.747078	19	10	2018	GBIF
1883467016	CR	-82.815932	9.749851	15	2	2018	GBIF
891779644	CR	-84.984689	9.760268	3	1	2014	GBIF
1305129887	CR	-84.92467	9.788668	29	7	2016	GBIF
1563418660	CR	-85.513111	9.862994	14	1	2016	GBIF
1677297029	CR	-85.673173	9.961136	20	9	2017	GBIF
784002835	CR	-84.73333	9.966667	14	8	1962	GBIF
923144365	CR	-83.849495	9.98105	17	8	2012	GBIF
1339295164	CR	-83.849495	9.98105	3	10	2015	GBIF
http://portal.vertnet.org/o/lacm/mammals?id=1833af0d-1931-44af-955b-e44d1dc8914e	CR	-83.38333	10.1	23	7	1963	VERTNET
http://portal.vertnet.org/o/lacm/mammals?id=14671187-7b22-449d-a297-b29c1d3b97b3	CR	-85.7167	10.55	22	6	1963	VERTNET
http://portal.vertnet.org/o/lacm/mammals?id=c9e2b9d7-1ff6-4dac-bd9a-de6b44f0faa2	CR	-84.316666	9.516667	11	9	1964	VERTNET
http://portal.vertnet.org/o/lacm/mammals?id=e97679a1-7957-41d6-9f4f-e1f120a38081	CR	-84.316666	9.516667	11	9	1964	VERTNET
http://portal.vertnet.org/o/ummz/mammals?id=urn-catalog-ummz-mammals-112325	CR	-84.73333	9.966667	14	8	1962	VERTNET
	CZ	17.340702	49.387806			2014	Biedrzycka et al.. 2014
	CZ	12.632179	50.339259			2012	Mateju et al.. 2012
	CZ	12.940423	50.331267			2012	Mateju et al.. 2012
	CZ	13.105336	50.322801			2012	Mateju et al.. 2012
	CZ	13.091217	50.034649			2012	Mateju et al.. 2012
1668903568	DE	9.00739	47.753315	19	9	2017	GBIF
1835308573	DE	7.639996	48.089661	16	1	2018	GBIF
1038791032	DE	7.694979	48.246056	19	5	2007	GBIF
1580314855	DE	7.882078	48.56752	23	10	2016	GBIF
1835315164	DE	9.678749	48.706352	6	9	2010	GBIF
923138314	DE	9.707203	48.724003	6	9	2012	GBIF
923143399	DE	9.562933	48.805195	15	9	2013	GBIF
1580317882	DE	9.419682	48.817234	10	1	2017	GBIF
1339328125	DE	9.36445	48.824921	21	1	2016	GBIF
1339454020	DE	9.321796	48.836216	13	4	2016	GBIF
923139155	DE	9.434166	48.838058	29	10	2012	GBIF
1668903786	DE	9.782939	48.839298	25	8	2017	GBIF
923152651	DE	9.391068	48.871716	14	4	2014	GBIF
1899888641	DE	9.62388	48.873985	11	7	2017	GBIF
1339521655	DE	9.372395	48.90012	6	11	2015	GBIF
1339436752	DE	9.465859	48.941906	16	11	2014	GBIF
1339386876	DE	9.465859	48.941906	25	11	2014	GBIF
1339363430	DE	9.465859	48.941906	14	11	2014	GBIF
1339319587	DE	9.465859	48.941906	21	10	2014	GBIF
1339307561	DE	9.465859	48.941906	27	9	2014	GBIF
1339369418	DE	9.465859	48.941906	1	1	2015	GBIF
1339313124	DE	9.465859	48.941906	4	2	2015	GBIF
1944842744	DE	9.466446	48.943741	6	11	2018	GBIF
1835316239	DE	9.736902	49.111458	13	11	2017	GBIF
1848700202	DE	11.373624	49.273949	3	6	2018	GBIF
1835316397	DE	7.770081	49.354984	22	3	2013	GBIF
1835316193	DE	7.778664	49.361469	31	1	2013	GBIF
1835311395	DE	11.027454	49.407757	9	12	2014	GBIF
1914282765	DE	8.661019	49.411285	11	9	2018	GBIF
1835314195	DE	8.659233	49.411907	28	11	2014	GBIF
1038792144	DE	10.937147	49.434673	14	7	2014	GBIF
1024172391	DE	7.77123	49.435007	23	3	2014	GBIF
1850971234	DE	8.121026	49.438544	29	7	2009	GBIF
923136905	DE	10.964355	49.463661	30	12	2012	GBIF
1835305757	DE	10.972595	49.468571	27	12	2012	GBIF
1835305004	DE	10.962296	49.472588	2	1	2013	GBIF
1024172399	DE	8.424599	49.490952	7	2	2014	GBIF
1835305784	DE	9.271374	49.714291	7	8	2015	GBIF
1892081796	DE	6.5	49.72	1	9	2016	GBIF
1836754865	DE	8.673082	49.749836	20	3	2018	GBIF
1883852841	DE	8.826427	49.764843	28	6	2018	GBIF
1835314559	DE	8.642365	49.771423	27	4	2017	GBIF
1835311039	DE	9.144144	49.795284	17	8	2016	GBIF
1835314133	DE	9.136419	49.806252	3	9	2015	GBIF
1851452517	DE	8.496676	49.83305	12	6	2018	GBIF
1835308939	DE	8.496276	49.833344	17	2	2018	GBIF
1339467590	DE	9.587379	49.843666	13	8	2015	GBIF
1950856906	DE	6.31	49.85	25	10	2017	GBIF
1950856852	DE	6.34	49.85	27	11	2017	GBIF
1024172077	DE	7.880019	49.862837	23	5	2012	GBIF
923145689	DE	8.20745	49.864376	5	4	2014	GBIF
923129242	DE	8.20745	49.864376	26	4	2014	GBIF
1580315414	DE	11.540257	49.873882	28	5	2017	GBIF
1835315002	DE	9.799667	49.890438	22	12	2017	GBIF
923128520	DE	8.481253	49.907337	2	1	2010	GBIF
1891888907	DE	6.16	49.95	25	6	2013	GBIF
1891837082	DE	6.19	49.95	11	4	2012	GBIF
1891837073	DE	6.19	49.95	7	4	2012	GBIF
1891837070	DE	6.19	49.95	13	4	2012	GBIF
1891837054	DE	6.19	49.95	27	3	2012	GBIF
1891837052	DE	6.19	49.95	4	4	2012	GBIF
1891837044	DE	6.19	49.95	23	3	2012	GBIF
1891837043	DE	6.19	49.95	14	3	2012	GBIF
1891837036	DE	6.19	49.95	30	3	2012	GBIF
1891837028	DE	6.19	49.95	20	3	2012	GBIF
1891837014	DE	6.19	49.95	4	3	2012	GBIF
1891837005	DE	6.19	49.95	26	2	2012	GBIF
1891836995	DE	6.19	49.95	1	4	2012	GBIF
1891836990	DE	6.19	49.95	22	3	2012	GBIF
1891836988	DE	6.19	49.95	25	2	2012	GBIF
1891836979	DE	6.19	49.95	14	2	2012	GBIF
1891836905	DE	6.19	49.95	24	1	2012	GBIF
1891837828	DE	6.21	49.95	28	3	2012	GBIF
1891836322	DE	6.15	49.96	23	1	2012	GBIF
1891836313	DE	6.15	49.96	26	1	2012	GBIF
1891836262	DE	6.15	49.96	6	2	2012	GBIF
1950790296	DE	6.16	49.96	18	2	2015	GBIF
1339436680	DE	10.183897	49.964638	17	7	2016	GBIF
1339250759	DE	10.183897	49.964638	5	7	2016	GBIF
1835307400	DE	10.183897	49.964638	4	11	2017	GBIF
1890023480	DE	10.183897	49.964638	25	7	2018	GBIF
1848699592	DE	9.132109	49.964653	23	5	2018	GBIF
1891836508	DE	6.16	49.97	12	2	2012	GBIF
1586201418	DE	8.567899	49.976768	1	8	2017	GBIF
1339438397	DE	8.86498	49.982273	3	5	2015	GBIF
1932377582	DE	7.984399	49.988087	9	10	2018	GBIF
1339312835	DE	8.868799	49.988621	15	3	2015	GBIF
1038792606	DE	8.943214	49.989864	13	8	2014	GBIF
1891851715	DE	6.16	49.99	24	3	2012	GBIF
1950809340	DE	6.16	49.99	8	3	2016	GBIF
1835316598	DE	8.838201	49.994194	17	12	2017	GBIF
1891888596	DE	6.12	50.0	19	8	2011	GBIF
1891888533	DE	6.12	50.0	5	8	2011	GBIF
1891888480	DE	6.12	50.0	29	8	2011	GBIF
1891888571	DE	6.12	50.0	5	10	2014	GBIF
1891888541	DE	6.12	50.0	1	10	2014	GBIF
1891875353	DE	6.12	50.01	17	4	2013	GBIF
1891875338	DE	6.12	50.01	17	4	2013	GBIF
1891851726	DE	6.14	50.01	20	2	2010	GBIF
1950809396	DE	6.14	50.01	8	3	2016	GBIF
923145154	DE	8.551558	50.017204	29	9	2013	GBIF
1339519344	DE	8.316001	50.025822	8	6	2016	GBIF
1932378385	DE	8.997723	50.026192	20	7	2018	GBIF
1932377623	DE	8.997409	50.027245	9	10	2018	GBIF
1914282848	DE	9.679532	50.029678	8	9	2018	GBIF
1891851749	DE	6.13	50.03	20	2	2010	GBIF
1950809172	DE	6.13	50.03	8	3	2016	GBIF
1891836245	DE	6.14	50.03	10	1	2012	GBIF
1891836178	DE	6.14	50.03	8	1	2012	GBIF
1891836137	DE	6.14	50.03	27	1	2012	GBIF
1891836124	DE	6.14	50.03	20	1	2012	GBIF
1891836101	DE	6.14	50.03	16	1	2012	GBIF
1891836032	DE	6.14	50.03	12	1	2012	GBIF
1932378295	DE	9.011918	50.033012	25	6	2018	GBIF
1932377624	DE	9.007292	50.033138	28	6	2018	GBIF
1890023515	DE	9.713803	50.038727	23	7	2018	GBIF
1580315603	DE	8.73353	50.039227	27	11	2016	GBIF
1835309326	DE	8.652569	50.047649	6	3	2018	GBIF
1024172058	DE	6.113241	50.058533	2	8	2006	GBIF
1835314522	DE	8.115962	50.061821	1	8	2012	GBIF
1949709921	DE	8.998097	50.069073	23	11	2018	GBIF
1899888394	DE	8.998097	50.069073	26	8	2018	GBIF
1839154210	DE	8.998097	50.069073	19	4	2018	GBIF
1835316568	DE	8.998097	50.069073	17	2	2018	GBIF
923144716	DE	8.907423	50.081654	3	5	2011	GBIF
1580318795	DE	8.892006	50.083073	9	10	2016	GBIF
923134841	DE	10.174971	50.083801	26	8	2010	GBIF
1934848115	DE	10.174971	50.083801	11	10	2018	GBIF
1836754665	DE	8.109474	50.084312	11	3	2018	GBIF
1891851626	DE	6.12	50.09	1	2	2009	GBIF
1891835406	DE	6.12	50.09	19	4	2012	GBIF
923144400	DE	10.143986	50.094707	23	8	2012	GBIF
1891851883	DE	6.13	50.1	29	1	2009	GBIF
1891851867	DE	6.13	50.1	29	1	2009	GBIF
1950809501	DE	6.13	50.1	8	3	2016	GBIF
1339460726	DE	8.192287	50.103226	13	9	2014	GBIF
1891661092	DE	6.13	50.11	15	2	2002	GBIF
1580317928	DE	8.875923	50.114414	15	3	2017	GBIF
1891836154	DE	6.13	50.12	22	11	2011	GBIF
1844652985	DE	8.966105	50.127808	5	5	2018	GBIF
1950809181	DE	6.14	50.13	8	3	2016	GBIF
1950809141	DE	6.14	50.13	8	3	2016	GBIF
923153127	DE	8.958492	50.135105	21	8	2010	GBIF
1339259697	DE	8.750782	50.138077	31	1	2015	GBIF
1339429705	DE	9.004626	50.14069	7	8	2016	GBIF
1122964306	DE	8.752692	50.142218	12	7	2015	GBIF
1586908834	DE	8.653278	50.152092	15	8	2017	GBIF
1848699679	DE	8.910067	50.154903	25	5	2018	GBIF
1586908831	DE	8.664436	50.166672	20	8	2017	GBIF
1839153882	DE	8.497234	50.170807	5	4	2018	GBIF
923142564	DE	8.651109	50.173611	29	9	2012	GBIF
1580316508	DE	9.04062	50.173832	7	10	2016	GBIF
923142969	DE	9.040322	50.178524	17	4	2011	GBIF
923153359	DE	8.576138	50.180305	18	2	2013	GBIF
923128443	DE	8.576138	50.180305	26	2	2013	GBIF
1835312794	DE	6.308564	50.182938	12	6	2016	GBIF
1835316138	DE	9.003038	50.184044	2	3	2017	GBIF
1038791524	DE	9.718266	50.184483	12	4	2009	GBIF
1835315480	DE	6.845628	50.19046	29	9	2012	GBIF
1835308397	DE	9.199754	50.194881	28	8	2016	GBIF
1339238851	DE	9.0693	50.199154	20	7	2015	GBIF
1580315822	DE	9.193054	50.202606	7	5	2017	GBIF
1835313889	DE	10.576474	50.203983	28	6	2017	GBIF
1835310601	DE	9.227571	50.204594	17	7	2016	GBIF
923148513	DE	9.834137	50.206352	6	9	2013	GBIF
1580318367	DE	6.321741	50.208206	19	11	2016	GBIF
1851452941	DE	9.175199	50.214546	14	6	2018	GBIF
1844652749	DE	9.00824	50.233303	5	5	2018	GBIF
1580315939	DE	8.672129	50.239853	26	3	2017	GBIF
1835305896	DE	8.974776	50.258251	10	8	2015	GBIF
1339210361	DE	10.304918	50.264656	27	9	2015	GBIF
1339476492	DE	8.654137	50.264736	9	8	2015	GBIF
923146601	DE	9.290582	50.273823	3	10	2011	GBIF
1831232295	DE	9.092614	50.275304	13	2	2018	GBIF
923133308	DE	10.360579	50.278671	17	4	2013	GBIF
923134904	DE	10.360579	50.278671	24	5	2014	GBIF
1339542616	DE	10.360579	50.278671	2	6	2016	GBIF
1835314984	DE	8.974922	50.279366	5	11	2016	GBIF
1339491765	DE	9.112741	50.280148	5	7	2015	GBIF
923145910	DE	9.107768	50.286667	15	7	2009	GBIF
923149314	DE	9.107768	50.286667	18	5	2012	GBIF
923138015	DE	9.107768	50.286667	29	5	2012	GBIF
923153302	DE	10.156431	50.287586	21	5	2014	GBIF
1339376534	DE	9.850445	50.293781	21	6	2015	GBIF
1339348771	DE	8.528463	50.294415	28	9	2015	GBIF
923134490	DE	8.566447	50.301262	11	5	2014	GBIF
923143808	DE	8.985443	50.302059	6	2	2011	GBIF
923134524	DE	8.985443	50.302059	9	2	2011	GBIF
1835310416	DE	8.959526	50.304447	5	11	2016	GBIF
923140360	DE	9.421797	50.305309	25	9	2011	GBIF
923130219	DE	9.421797	50.305309	6	3	2011	GBIF
923153928	DE	9.421797	50.305309	15	5	2013	GBIF
1339345604	DE	9.404469	50.306007	17	7	2016	GBIF
1339461542	DE	9.403996	50.306335	31	5	2015	GBIF
923133777	DE	10.075064	50.306801	7	4	2010	GBIF
1024172303	DE	7.833	50.311375	20	5	2014	GBIF
1580316321	DE	7.969835	50.31921	20	7	2017	GBIF
1580318487	DE	8.735241	50.323399	15	9	2016	GBIF
1949709870	DE	7.996284	50.334488	8	12	2018	GBIF
1835310042	DE	9.019775	50.33812	2	3	2013	GBIF
1899888678	DE	8.774154	50.34565	5	8	2018	GBIF
1932377965	DE	9.219367	50.345661	26	8	2018	GBIF
1580313979	DE	8.740262	50.346397	26	9	2016	GBIF
1339403857	DE	8.740262	50.346397	12	8	2016	GBIF
1899888443	DE	8.873029	50.35881	5	8	2018	GBIF
1339440376	DE	8.950313	50.361111	21	5	2016	GBIF
1844653016	DE	8.938456	50.366844	5	5	2018	GBIF
1899888507	DE	8.886161	50.368603	6	8	2018	GBIF
1580314952	DE	8.885365	50.368652	30	6	2017	GBIF
1899888700	DE	8.885365	50.368652	30	7	2018	GBIF
1899888686	DE	8.885365	50.368652	3	8	2018	GBIF
1899888465	DE	8.885365	50.368652	5	8	2018	GBIF
1890023470	DE	8.885365	50.368652	25	7	2018	GBIF
1890023440	DE	8.885365	50.368652	26	7	2018	GBIF
1883852911	DE	8.885365	50.368652	16	7	2018	GBIF
1038790886	DE	9.358463	50.378532	8	6	2014	GBIF
923153007	DE	9.136312	50.389545	4	6	2011	GBIF
923127436	DE	9.136312	50.389545	5	6	2012	GBIF
923143159	DE	9.136312	50.389545	24	2	2013	GBIF
923138596	DE	9.136312	50.389545	8	7	2013	GBIF
923133916	DE	9.136312	50.389545	25	6	2013	GBIF
1339284476	DE	9.136312	50.389545	23	7	2015	GBIF
1835312878	DE	9.014711	50.394642	23	10	2017	GBIF
1339296655	DE	8.187819	50.396317	1	8	2016	GBIF
1586201321	DE	8.210608	50.406651	8	8	2017	GBIF
1339333443	DE	8.15803	50.40667	12	10	2015	GBIF
1835315245	DE	8.217741	50.410404	18	1	2018	GBIF
1339480740	DE	8.888474	50.410961	3	4	2015	GBIF
923136516	DE	9.009638	50.411942	15	3	2013	GBIF
1835308244	DE	9.009638	50.411942	11	11	2017	GBIF
1580314048	DE	9.009638	50.411942	12	6	2017	GBIF
1586201387	DE	8.226593	50.412483	4	8	2017	GBIF
923134020	DE	8.656029	50.413208	22	12	2012	GBIF
923127840	DE	8.895898	50.41378	6	6	2012	GBIF
923127980	DE	8.895898	50.41378	8	8	2013	GBIF
1580313592	DE	8.895898	50.41378	1	2	2017	GBIF
1668903772	DE	8.224178	50.414227	28	9	2017	GBIF
1580316375	DE	8.985529	50.41518	1	12	2016	GBIF
923148277	DE	8.904762	50.416176	24	10	2013	GBIF
1038791026	DE	8.232086	50.418282	6	7	2014	GBIF
1932377572	DE	8.69795	50.419502	14	10	2018	GBIF
1899888549	DE	9.042683	50.419598	2	9	2018	GBIF
1934845957	DE	8.909636	50.421413	31	10	2018	GBIF
1835307676	DE	8.805499	50.423283	16	10	2016	GBIF
923127741	DE	8.655005	50.43055	21	12	2012	GBIF
1835309767	DE	8.655005	50.43055	8	1	2015	GBIF
164223560	DE	9.190515	50.435216	12	6	2003	GBIF
1835305985	DE	8.244209	50.435642	30	10	2017	GBIF
923135774	DE	8.625822	50.436756	26	1	2014	GBIF
164223570	DE	9.18911	50.437432	12	6	2005	GBIF
164223581	DE	9.185094	50.438594	12	6	2006	GBIF
1339354770	DE	9.14011	50.438812	14	3	2015	GBIF
1835316783	DE	8.823973	50.439384	27	9	2017	GBIF
923131829	DE	9.241755	50.440712	15	6	2013	GBIF
923141546	DE	9.241651	50.441051	9	6	2012	GBIF
1339287792	DE	9.24184	50.441299	13	6	2015	GBIF
165153335	DE	9.241047	50.44242	14	6	2008	GBIF
923136321	DE	9.238129	50.443405	12	6	2010	GBIF
237866274	DE	9.232206	50.44406	13	6	2009	GBIF
923136910	DE	9.231949	50.444279	28	5	2011	GBIF
1914282831	DE	8.974113	50.446136	11	9	2018	GBIF
923144991	DE	8.793097	50.448132	25	7	2012	GBIF
923139412	DE	8.793097	50.448132	24	7	2012	GBIF
1339429062	DE	8.252245	50.451767	21	10	2015	GBIF
1323016107	DE	6.580811	50.463897	28	9	2016	GBIF
1580315119	DE	10.082819	50.468403	5	12	2016	GBIF
923150515	DE	9.275293	50.471409	28	9	2010	GBIF
1580316081	DE	6.540987	50.473793	28	9	2016	GBIF
1339379395	DE	8.72663	50.474236	6	10	2014	GBIF
1932378300	DE	8.72663	50.474236	17	10	2018	GBIF
1932377876	DE	8.72663	50.474236	14	10	2018	GBIF
923143734	DE	10.04734	50.478703	24	9	2011	GBIF
923144086	DE	9.088783	50.479137	23	3	2014	GBIF
1835306785	DE	9.711569	50.479145	16	10	2016	GBIF
1848699817	DE	8.847605	50.496868	23	5	2018	GBIF
923148334	DE	8.683062	50.496914	13	8	2013	GBIF
923127975	DE	8.683062	50.496914	21	5	2013	GBIF
923131656	DE	9.00939	50.499561	7	7	2009	GBIF
923152743	DE	9.00939	50.499561	18	7	2012	GBIF
1668903488	DE	8.497211	50.507744	20	9	2017	GBIF
1580317596	DE	8.267899	50.512554	21	5	2017	GBIF
1835310046	DE	6.35099	50.514286	8	12	2015	GBIF
923147385	DE	9.090549	50.515224	20	4	2011	GBIF
1580313156	DE	8.157063	50.517464	13	2	2017	GBIF
1848700076	DE	8.649399	50.52158	15	5	2018	GBIF
923151350	DE	8.650183	50.521626	4	9	2013	GBIF
1932377701	DE	8.650183	50.521626	23	10	2018	GBIF
[truncated: 18,426 more rows]
